# Supplementary material for: Transcriptome Analysis of Differentially Expressed Genes Related to the Growth and Development of the Jinghai Yellow Chicken
Source: Genes (Basel). 2019 Jul 17;10(7):539. doi: 10.3390/genes10070539 (PMC6678745; doi:10.3390/genes10070539)
Supplement: Supplementary file 1 [file genes-10-00539-s001.zip]

Archive with 14 entries (12 files):
- genes-527003-supplementary/
- genes-527003-supplementary/Supplementary files 1-12/
- genes-527003-supplementary/Supplementary files 1-12/File S1 M4FvsM4S differentially expressed genes.xlsx
- genes-527003-supplementary/Supplementary files 1-12/File S10 Statistics of GO enrichment items in M4FvsM4S.xlsx
- genes-527003-supplementary/Supplementary files 1-12/File S11 Statistics of GO enrichment items in F8FvsF8S.xlsx
- genes-527003-supplementary/Supplementary files 1-12/File S12 Statistics of GO enrichment items in M8FvsM8S.xlsx
- genes-527003-supplementary/Supplementary files 1-12/File S2 M4FvsM4S differentially expressed new transcriptsí» sequences.doc
- genes-527003-supplementary/Supplementary files 1-12/File S3 F4FvsF4S differentially expressed genes.xlsx
- genes-527003-supplementary/Supplementary files 1-12/File S4 F4FvsF4S differentially expressed new transcriptsí»sequences.doc
- genes-527003-supplementary/Supplementary files 1-12/File S5 M8FvsM8S differentially expressed genes.xlsx
- genes-527003-supplementary/Supplementary files 1-12/File S6 M8FvsM8S differentially expressed new transcriptsí» sequences.doc
- genes-527003-supplementary/Supplementary files 1-12/File S7 F8FvsF8S differentially expressed genes.xlsx
- genes-527003-supplementary/Supplementary files 1-12/File S8 F8FvsF8S differentially expressed new transcriptsí» sequences.doc
- genes-527003-supplementary/Supplementary files 1-12/File S9 Statistics of GO enrichment items in F4FvsF4S.xlsx
