# Supplementary material for: Transcriptome Analysis of Differentially Expressed Genes Related to the Growth and Development of the Jinghai Yellow Chicken
Source: Genes (Basel). 2019 Jul 17;10(7):539. doi: 10.3390/genes10070539 (PMC6678745; doi:10.3390/genes10070539)
Supplement: Supplementary file 1 [file genes-10-00539-s001.zip › genes-527003-supplementary/Supplementary files 1-12/File S1 M4FvsM4S differentially expressed genes.xlsx]

## Sheet: Sheet1
Gene_id	refseq_rna annotation	Total Score	chromosome	Strand	start	end	length	M4F_1_readcount	M4F_2_readcount	M4F_3_readcount	F4F_1_readcount	F4F_2_readcount	F4F_3_readcount	M4S_1_readcount	M4S_2_readcount	M4S_3_readcount	F4S_1_readcount	F4S_2_readcount	F4S_3_readcount	M8F_1_readcount	M8F_2_readcount	M8F_3_readcount	F8F_1_readcount	F8F_2_readcount	F8F_3_readcount	M8S_1_readcount	M8S_2_readcount	M8S_3_readcount	F8S_1_readcount	F8S_2_readcount	F8S_3_readcount	M4F_1_fpkm	M4F_2_fpkm	M4F_3_fpkm	F4F_1_fpkm	F4F_2_fpkm	F4F_3_fpkm	M4S_1_fpkm	M4S_2_fpkm	M4S_3_fpkm	F4S_1_fpkm	F4S_2_fpkm	F4S_3_fpkm	M8F_1_fpkm	M8F_2_fpkm	M8F_3_fpkm	F8F_1_fpkm	F8F_2_fpkm	F8F_3_fpkm
Novel01496	XR_964275.1(Aquila chrysaetos canadensis)	659	Z	-	78876144	78888594	12451	189	364	395	58	33	104	107	24	30	84	64	42	31	41	33	17	43	32	32	19	114	32	11	20	0.875655	1.60373	1.79018	0.284823	0.142145	0.566571	0.51242	0.122949	0.171694	0.446865	0.319957	0.195743	0.157643	0.195765	0.146023	0.0754447	0.227106	0.155045
Novel01481	XR_003077324.1(Gallus gallus)	988	Z	+	51193332	51195415	1093	294	493	456	278	150	118	64	74	96	145	25	169	465	338	406	120	155	184	447	424	446	193	184	247	19.5556	31.1839	29.67	19.5995	9.27603	9.22901	4.40022	5.4425	7.88784	11.0743	1.79434	11.3078	33.9483	23.1697	25.792	7.64564	11.7529	12.799
Novel01474	XR_001464641.2(Gallus gallus)	9170	Z	+	27307063	27317993	7969	0	1	0	78	120	61	102	67	53	70	126	90	0	0	0	119	67	71	0	0	2	62	41	79	0	0.00971328	0	0.844456	1.13955	0.732631	1.0769	0.756701	0.668721	0.820975	1.38873	0.92473	0	0	0	1.16429	0.780135	0.758404
Novel01464	XM_025144589.1(Gallus gallus)	1017	W	-	73162	74345	1184	0	0	0	20	38	24	31	43	29	28	32	32	0	0	0	26	33	38	0	0	0	30	33	27	0	0	0	0.988454	1.64733	1.31586	1.49411	2.21698	1.67036	1.49911	1.61005	1.50095	0	0	0	1.16127	1.75409	1.85298
Novel01413	XM_019610766.1(Meleagris gallopavo)	8785	KQ759569.1	+	24311	26412	1800	110	98	108	68	150	71	32	43	24	46	81	79	58	95	113	101	84	67	13	101	44	9	77	133	4.04858	3.43002	3.88834	2.65275	5.13274	3.07269	1.21739	1.74994	1.09115	1.94399	3.21688	2.92485	2.34304	3.60341	3.97213	3.56074	3.52435	2.57882
Novel01384	XM_015878572.1(Coturnix japonica)	1661	KQ759463.1	-	3569	6076	2053	50	82	11	25	29	0	0	1	1	0	1	9	25	0	38	1	11	0	6	14	3	5	0	0	1.38296	2.15682	0.297621	0.732922	0.745739	0	0	0.0305833	0.0341668	0	0.0298457	0.250409	0.758966	0	1.00383	0.0264941	0.346835	0
Novel01355	XR_001292616.1(Apteryx australis mantelli)	446	AADN04024336.1	+	2366	3537	662	0	0	0	78	43	22	19	40	25	22	92	35	0	0	0	56	45	46	0	0	0	38	23	34	0	0	0	6.89469	3.33395	2.15733	1.63783	3.68848	2.57541	2.10665	8.27888	2.93615	0	0	0	4.47343	4.27804	4.01178
Novel01076	XM_025148107.1(Gallus gallus)	1964	AADN04011647.1	+	534	1073	390	587	756	769	314	481	239	193	247	401	349	325	329	295	581	637	377	702	695	435	564	377	329	522	565	85.2818	104.448	109.288	48.3531	64.9697	40.8287	28.9832	39.6788	71.9657	58.2196	50.9497	48.0818	47.0415	86.9909	88.3878	52.4648	116.264	105.594
Novel00973	XM_025144581.1(Gallus gallus)	430	AADN04009052.1	+	83	1185	707	0	1	0	173	145	160	180	177	161	147	163	212	0	0	3	159	129	176	0	0	0	93	50	202	0	0.0742578	0	14.3187	10.5268	14.691	14.5287	15.2827	15.53	13.1803	13.7344	16.6527	0	0	0.223737	11.8929	11.4831	14.3725
Novel00952	XR_001463393.2(Gallus gallus)	2556	AADN04008280.1	+	7450	8956	1417	36	23	14	9	7	3	1	4	4	1	1	2	6	5	4	36	8	2	1	5	3	4	9	10	1.4026	0.852157	0.533567	0.371664	0.253558	0.137437	0.040272	0.17232	0.192511	0.044736	0.0420409	0.0783842	0.256581	0.200762	0.148842	1.34352	0.355313	0.0814888
Novel00931	XM_025153462.1(Gallus gallus)	13188	AADN04007503.1	+	4500	8058	3126	264	207	170	193	143	92	0	66	74	754	97	1156	32	92	165	117	50	39	24	90	128	159	28	96	5.0034	3.73071	3.15166	3.87699	2.51968	2.05021	0	1.38308	1.73243	16.4081	1.98369	22.0387	0.66566	1.79692	2.98662	2.12401	1.08024	0.772969
Novel00841	XM_025146163.1(Gallus gallus)	1280	AADN04004370.1	+	190	13346	3038	94	163	98	97	129	64	26	35	46	40	56	77	53	63	37	51	39	45	17	34	67	22	25	41	3.04372	5.01909	3.10408	3.32909	3.88342	2.43673	0.870205	1.25311	1.83992	1.48718	1.95661	2.50804	1.88362	2.10231	1.14423	1.58182	1.43956	1.52379
Novel00803	XR_003072115.1(Gallus gallus)	890	AADN04003087.1	+	8217	14541	3143	0	0	0	11	17	13	10	16	21	14	31	25	0	0	0	7	12	10	0	0	0	11	10	12	0	0	0	0.204798	0.277622	0.268504	0.181563	0.310757	0.455659	0.282365	0.587569	0.441737	0	0	0	0.117778	0.240285	0.183693
Novel00751	XM_025149237.1(Gallus gallus)	2720	AADN04001363.1	+	379	3159	1539	4	1	11	37	54	74	50	43	26	55	68	41	12	5	10	106	73	51	3	2	3	65	53	69	0.175962	0.0418329	0.473348	1.72519	2.20851	3.82771	2.27352	2.09156	1.41284	2.77809	3.2278	1.8143	0.579402	0.226677	0.420139	4.46655	3.66075	2.3462
Novel00727	XR_002442523.1(Numida meleagris)	3080	AADN04000843.1	+	1171	7124	5954	0	0	0	121	173	99	196	185	139	69	108	127	0	0	1	114	76	133	0	3	1	170	114	158	0	0	0	1.1892	1.49137	1.07939	1.87854	1.89674	1.5921	0.734628	1.08058	1.18458	0	0	0.0088558	1.01253	0.803333	1.28968
Novel00676	XM_025152924.1(Gallus gallus)	4144	8	-	11974997	11995672	2678	159	299	316	150	181	347	127	47	36	158	198	108	80	160	60	115	80	112	82	18	106	94	62	185	4.82311	8.62504	9.37663	4.82279	5.10454	12.3768	3.98203	1.57642	1.34895	5.50317	6.4809	3.29549	2.66355	5.00184	1.73827	3.34146	2.76636	3.55291
Novel00673	XM_025152790.1(Gallus gallus)	9406	8	-	98011	250451	5202	26	4	20	57	39	28	109	50	48	68	11	48	55	55	46	41	30	35	14	22	27	28	38	49	0.415819	0.0608346	0.312889	0.966234	0.579887	0.526549	1.80189	0.884187	0.948277	1.24872	0.189829	0.772216	0.965461	0.906512	0.702625	0.628092	0.546942	0.585376
Novel00576	XR_001466914.2(Gallus gallus)	5737	5	+	49730149	49758327	3542	142	165	74	111	209	72	51	45	19	72	56	35	188	142	42	89	201	117	54	33	118	123	162	348	4.45175	4.9191	2.26936	3.68843	6.09167	2.65414	1.65266	1.5599	0.735799	2.59179	1.89439	1.10377	6.46906	4.58786	1.25755	2.67264	7.18335	3.83587
Novel00472	XR_003258731.1(Dromaius novaehollandiae)	119	3	+	90807943	90815267	2502	3	0	0	38	0	12	39	38	17	0	0	29	10	0	0	0	23	6	10	4	0	27	0	0	0.0712361	0	0	0.956399	0	0.33505	0.957225	0.997713	0.498644	0	0	0.692697	0.260627	0	0	0	0.62258	0.148993
Novel00469	XM_027694139.1(Neopelma chrysocephalum)	469	3	+	69047058	69049167	2110	256	232	301	93	138	167	61	44	113	97	76	179	137	97	177	195	127	156	112	124	166	118	182	175	6.69822	5.77254	7.70398	2.57916	3.35696	5.1379	1.64976	1.27296	3.65225	2.91418	2.14572	4.71128	3.93442	2.6156	4.4231	4.88723	3.78802	4.26854
Novel00425	XM_425611.6(Gallus gallus)	4667	27	-	144873	152903	7424	0	2	0	47	105	35	187	25	84	17	28	40	0	0	0	77	24	77	0	0	0	40	18	26	0	0.0149637	0	0.391945	0.768046	0.323793	1.52077	0.217487	0.81638	0.153577	0.23771	0.316575	0	0	0	0.580296	0.215254	0.633544
Novel00367	XM_015296990.2(Gallus gallus)	7003	21	-	15230	22376	4068	93	72	77	42	55	93	23	24	14	15	41	11	8	25	46	35	10	13	16	22	33	14	14	7	1.26213	0.929208	1.02221	0.604153	0.693954	1.48407	0.322641	0.360143	0.234699	0.233743	0.600405	0.150169	0.119166	0.349656	0.596229	0.454985	0.154707	0.184502
Novel00294	XR_793013.2(Meleagris gallopavo)	2643	2	+	118478548	118522054	14816	91	67	44	186	116	89	374	332	197	99	105	213	78	80	264	49	26	44	134	100	190	51	59	170	0.706202	0.49445	0.334018	1.52995	0.836938	0.812134	3.00006	2.84885	1.8885	0.882163	0.87926	1.66278	0.664391	0.63982	1.95671	0.364244	0.230012	0.357089
Novel00270	XR_003495199.1(Anas platyrhynchos)	618	2	+	19730135	19735432	5055	240	213	185	179	109	107	66	77	88	50	72	78	154	256	184	43	36	58	69	96	121	67	60	72	2.62115	2.21218	1.97643	2.0721	1.10676	1.37409	0.745067	0.929853	1.18721	0.627013	0.848502	0.856923	1.84605	2.88138	1.91926	0.44984	0.4482	0.662437
Novel00254	XM_025142076.1(Gallus gallus)	8418	19	-	5741962	5749086	4310	29	37	26	46	107	62	145	99	84	84	139	98	32	17	68	9	13	16	20	34	28	11	19	30	0.546054	0.66252	0.478895	0.918062	1.87313	1.37271	2.82213	2.06118	1.9538	1.81611	2.82418	1.85622	0.661346	0.329888	1.22287	0.162326	0.279042	0.31506
Novel00197	XR_001467820.2(Gallus gallus)	338	14	-	11764858	11847881	1783	0	0	0	3	48	5	20	20	4	5	23	3	0	4	1	2	0	2	8	0	2	2	0	0	0	0	0	0.0984574	1.38178	0.182041	0.640105	0.684737	0.152994	0.177765	0.768455	0.0934411	0	0.127641	0.0295723	0.0593184	0	0.0647614
Novel00178	XR_002443231.1(Numida meleagris)	1911	14	+	3220499	3225700	4902	18	13	5	7	7	20	119	42	44	47	27	42	26	16	74	31	15	35	38	47	61	46	14	44	0.203219	0.139571	0.0552195	0.0837659	0.0734748	0.265505	1.38871	0.524307	0.613633	0.609279	0.328925	0.476989	0.322186	0.186163	0.79792	0.335246	0.193051	0.413235
Novel00075	XM_025149131.1(Gallus gallus)	3171	1	-	76891433	76896659	4701	127	113	240	577	458	148	600	356	394	168	290	297	217	217	231	78	224	199	85	45	57	88	96	317	1.49147	1.26197	2.7571	7.18231	5.00063	2.04373	7.28339	4.6228	5.71572	2.26541	3.67493	3.5086	2.79713	2.62634	2.59094	0.877435	2.99881	2.444
Novel00038	XM_021399868.1(Numida meleagris)	334	1	+	134149526	134158956	9161	346	391	321	190	363	262	205	114	40	319	51	220	243	115	400	239	200	335	108	100	423	269	42	185	2.08514	2.24076	1.89231	1.21364	2.03382	1.85656	1.27698	0.759638	0.297771	2.20737	0.331642	1.33367	1.60733	0.714227	2.30226	1.37964	1.37397	2.11125
Novel00030	XR_001463320.2(Gallus gallus)	1026	1	+	107192543	107213884	9481	184	254	190	88	60	94	100	89	43	72	141	89	55	42	145	50	49	47	66	72	101	33	36	133	1.07143	1.4065	1.08226	0.543134	0.324823	0.643613	0.601892	0.573035	0.309299	0.4814	0.885945	0.52132	0.351521	0.252044	0.8064	0.278886	0.325261	0.286208
Gene_id	gene name		chromosome	Strand	start	end	length	M4F_1_readcount	M4F_2_readcount	M4F_3_readcount	F4F_1_readcount	F4F_2_readcount	F4F_3_readcount	M4S_1_readcount	M4S_2_readcount	M4S_3_readcount	F4S_1_readcount	F4S_2_readcount	F4S_3_readcount	M8F_1_readcount	M8F_2_readcount	M8F_3_readcount	F8F_1_readcount	F8F_2_readcount	F8F_3_readcount	M8S_1_readcount	M8S_2_readcount	M8S_3_readcount	F8S_1_readcount	F8S_2_readcount	F8S_3_readcount	M4F_1_fpkm	M4F_2_fpkm	M4F_3_fpkm	F4F_1_fpkm	F4F_2_fpkm	F4F_3_fpkm	M4S_1_fpkm	M4S_2_fpkm	M4S_3_fpkm	F4S_1_fpkm	F4S_2_fpkm	F4S_3_fpkm	M8F_1_fpkm	M8F_2_fpkm	M8F_3_fpkm	F8F_1_fpkm	F8F_2_fpkm	F8F_3_fpkm
ENSGALG00000046547			Z	-	27322059	27322973	189	0	0	0	22	33	16	51	30	16	33	29	20	0	0	0	25	12	22	0	0	0	18	29	23	0	0	0	6.81144	8.96193	5.49553	15.3986	9.68957	5.77328	11.0683	9.14067	5.87674	0	0	0	6.99501	3.99586	6.72045
ENSGALG00000046516			W	+	309912	376890	2046	1	0	0	11	13	9	16	16	14	13	15	13	0	0	0	11	6	13	0	0	0	8	6	14	0.0277706	0	0	0.323783	0.335642	0.293885	0.459279	0.491302	0.48026	0.414529	0.449486	0.363158	0	0	0	0.292608	0.189944	0.377541
ENSGALG00000045662			Z	-	68197058	68198077	330	91	85	100	48	37	27	37	34	22	15	26	28	103	93	86	91	41	60	85	93	56	43	97	55	15.224	13.5228	16.365	8.51149	5.75489	5.3113	6.39824	6.28941	4.54646	2.88141	4.69355	4.71208	18.9132	16.0343	13.7411	14.5827	7.81917	10.4972
ENSGALG00000045383			8	-	11996010	12003650	582	63	98	117	57	61	109	30	18	17	46	85	19	18	45	19	12	23	20	44	1	37	11	15	47	5.97612	8.84025	10.8566	5.731	5.37967	12.1578	2.94151	1.88797	1.99201	5.01028	8.70037	1.813	1.8741	4.39917	1.72134	1.09036	2.48711	1.98401
ENSGALG00000045261			W	+	1448145	1468581	923	0	0	0	34	42	37	35	45	38	28	39	30	0	0	0	49	34	33	0	0	0	23	26	56	0	0	0	2.15554	2.33559	2.60226	2.16391	2.97616	2.80767	1.92302	2.51712	1.80504	0	0	0	2.8074	2.31829	2.06419
ENSGALG00000044383	MCL1		25	+	2331569	2336801	2839	4090	3525	5585	2346	1087	1538	1350	1265	1355	962	876	1305	2299	1996	1835	1821	1586	1651	815	945	929	1232	945	808	82.5898	67.6896	110.32	50.212	20.407	36.5182	28.1778	28.2447	33.7991	22.3051	19.0874	26.5082	50.9546	41.5378	35.3895	35.2226	36.5086	34.8647
ENSGALG00000043727	NR4A1		AADN04001839.1	-	12962	19403	4248	13967	13785	19702	11376	7658	10816	3330	7198	7558	8252	9711	9951	9351	14155	11851	10453	9604	6369	7471	7519	5300	6513	5067	10796	199.764	187.491	275.648	172.457	101.83	181.899	49.23	113.833	133.532	135.519	149.871	143.169	146.796	208.643	161.884	143.207	156.587	95.2624
ENSGALG00000043708			AADN04000646.1	+	34080	35360	471	0	0	0	11	21	18	17	15	9	16	10	15	0	0	0	10	10	14	0	0	0	10	8	19	0	0	0	1.36663	2.28848	2.48086	2.05968	1.94409	1.30313	2.15341	1.2648	1.76864	0	0	0	1.12277	1.33619	1.71611
ENSGALG00000043619			16	+	419639	421872	1305	33	36	32	138	22	94	330	156	156	188	193	107	232	31	139	191	138	115	119	209	140	108	81	138	1.42	1.47312	1.34696	6.29406	0.880127	4.75612	14.6778	7.42237	8.29207	9.28878	8.96133	4.63154	10.9573	1.37473	5.71248	7.87258	6.76929	5.17498
ENSGALG00000042014			AADN04000843.1	-	8281	15642	739	0	0	0	62	34	48	76	86	67	17	37	49	0	0	0	54	35	38	0	0	0	36	24	64	0	0	0	6.50183	3.12748	5.58417	7.77234	9.40826	8.18852	1.93127	3.95011	4.87675	0	0	0	5.11764	3.94752	3.93176
ENSGALG00000041459	DDIT4		6	-	11459153	11459905	552	6073	6624	8023	1813	656	1361	1073	1759	1346	910	681	1562	3041	1044	646	371	569	338	751	407	410	867	939	1229	607.387	630.003	784.926	192.193	60.9978	160.055	110.926	194.523	166.292	104.503	73.4936	157.148	333.826	107.608	61.7063	35.5423	64.873	35.3521
ENSGALG00000041280	FOSB		KQ759568.1	-	20443	25780	921	221	106	347	29	54	31	4	2	18	10	8	7	57	951	64	9	77	8	32	14	4	6	2	7	13.2475	6.04238	20.347	1.84254	3.00942	2.18501	0.247841	0.132561	1.33284	0.688284	0.517454	0.422091	3.75023	58.7493	3.66401	0.516765	5.26165	0.501497
ENSGALG00000040896	FASN		18	+	4968055	5062966	10642	250	225	156	473	648	344	918	378	434	250	322	460	479	276	872	274	246	595	313	465	338	240	263	626	1.88141	1.61022	1.14841	3.77294	4.53383	3.04404	7.14095	3.14541	4.03455	2.16027	2.6148	3.4823	3.95657	2.14058	6.26749	1.97516	2.11041	4.68269
ENSGALG00000040780			W	-	192483	241426	2646	0	0	0	69	80	81	125	99	72	79	86	60	0	0	2	85	53	84	1	0	0	55	45	81	0	0	0	1.52594	1.55185	1.98722	2.69583	2.28397	1.8557	1.89263	1.9362	1.2593	0	0	0.0398544	1.69879	1.2606	1.83285
ENSGALG00000040704	SPIN1W		W	-	4303239	4411443	4505	0	0	0	47	56	66	114	74	31	53	73	54	0	0	0	67	22	94	0	0	0	60	56	96	0	0	0	0.610494	0.638032	0.951044	1.44405	1.00273	0.46928	0.745776	0.965317	0.665683	0	0	0	0.786485	0.30734	1.20468
ENSGALG00000040588			AADN04003860.1	-	607	2249	1008	13	19	8	16	0	0	1	0	0	0	0	1	14	0	0	11	0	21	33	3	0	1	13	8	0.793042	1.10222	0.477389	1.03455	0	0	0.0630556	0	0	0	0	0.0613648	0.937394	0	0	0.642768	0	1.3397
ENSGALG00000040531			AADN04000843.1	+	25130	26410	1281	0	0	0	32	53	42	26	29	34	32	34	69	0	0	0	81	61	57	0	0	0	69	81	75	0	0	0	1.46177	2.12362	2.12839	1.15824	1.38195	1.81007	1.58354	1.58114	2.99136	0	0	0	3.34385	2.99689	2.569
ENSGALG00000040424	SCNN1A		1	+	76898999	76910211	3373	193	166	356	866	642	241	973	533	452	334	391	262	207	222	382	174	278	301	138	115	104	192	150	324	3.174	2.59608	5.72703	15.0954	9.81596	4.66033	16.5399	9.69216	9.18231	6.307	6.93852	4.33429	3.73647	3.76256	5.99996	2.741	5.21176	5.1767
ENSGALG00000040263			W	+	2000281	2003728	791	0	0	0	26	34	285	40	23	7	22	10	56	0	0	2	83	9	11	0	0	0	148	20	15	0	0	0	2.53995	2.91341	30.8866	3.81071	2.34394	0.796959	2.32822	0.994523	5.19194	0	0	0.176051	7.3276	0.945597	1.06024
ENSGALG00000040086	HNRNPKL		W	-	3066295	3085742	1899	0	1	0	296	507	262	731	360	316	272	334	423	2	3	2	356	272	468	0	0	1	308	267	487	0	0.0285793	0	9.4289	14.166	9.25856	22.7081	11.9629	11.7312	9.38614	10.8313	12.7879	0.0659726	0.0929167	0.057406	10.2483	9.31859	14.7087
ENSGALG00000040085			AADN04002517.1	-	1941	5078	1224	1	0	0	41	65	21	24	51	33	22	41	42	1	0	0	54	42	43	0	0	0	60	37	37	0.0663557	0	0	2.88363	4.00995	1.6385	1.64612	3.7419	2.70493	1.6762	2.93564	2.80346	0.0728315	0	0	3.43227	3.177	2.98389
ENSGALG00000039964			16	-	239436	311548	2222	55	101	192	128	335	478	619	301	400	431	514	529	178	350	259	365	141	59	118	245	299	24	367	459	1.52662	2.66593	5.21312	3.76577	8.64488	15.6007	17.7594	9.23797	13.7148	13.7363	15.3947	14.7703	5.42286	10.0119	6.86596	9.7044	4.46144	1.7126
ENSGALG00000039438			AADN04000879.1	+	34868	43489	2326	0	0	0	10	12	17	38	17	21	21	17	24	0	0	0	24	12	8	0	0	0	13	9	13	0	0	0	0.251576	0.264802	0.47445	0.93228	0.446153	0.615707	0.572318	0.435393	0.57302	0	0	0	0.545647	0.324685	0.198572
ENSGALG00000039296			AADN04003908.1	+	2274	5563	1377	0	0	2	524	956	475	479	506	246	627	417	630	1	4	3	724	369	736	5	1	4	644	1009	729	0	0	0.115026	32.6546	52.2566	32.8382	29.11	32.895	17.8663	42.3282	26.4553	37.26	0.0645323	0.242368	0.168458	40.774	24.7316	45.2533
ENSGALG00000039083			AADN04005899.1	-	46	12171	1778	35	34	27	3	2	0	3	6	0	16	5	6	40	13	7	1	1	1	7	25	13	0	17	5	1.22219	1.12904	0.922281	0.111037	0.0649303	0	0.108283	0.231667	0	0.641528	0.1884	0.21076	1.5331	0.467835	0.233455	0.0334486	0.0398069	0.0365179
ENSGALG00000039023	NIPBLL		W	-	5058576	5156723	7604	0	1	0	131	209	163	449	196	169	156	209	181	1	0	1	174	135	191	1	0	0	112	92	204	0	0.00706789	0	1.032	1.44419	1.42452	3.44943	1.61075	1.5516	1.33131	1.67616	1.35324	0.00815776	0	0.00709847	1.23876	1.14381	1.48456
ENSGALG00000038411	CENPL		8	-	5564122	5567033	2024	2	4	0	3	10	5	39	16	17	8	22	14	5	3	4	0	2	10	0	5	4	0	1	3	0.0571511	0.108696	0	0.0908641	0.26567	0.168002	1.15194	0.505543	0.600076	0.262489	0.678355	0.402429	0.156822	0.0883478	0.109166	0	0.0651499	0.298834
ENSGALG00000038064			W	+	3638591	3787595	1923	0	0	0	41	79	36	120	78	38	65	72	30	0	0	0	91	44	64	0	0	0	60	90	54	0	0	0	1.50797	2.54863	1.46887	4.30411	2.99274	1.62884	2.58983	2.6959	1.04717	0	0	0	3.0247	1.7405	2.32246
ENSGALG00000037690			AADN04001826.1	+	3077	17579	1472	0	1	0	500	959	500	435	478	555	348	518	408	0	2	1	495	269	474	0	3	0	696	773	745	0	0.0539017	0	30.0393	50.5369	33.3244	25.4861	29.9581	38.8596	22.6489	31.682	23.2632	0	0.11683	0.0541349	26.8755	17.3814	28.0968
ENSGALG00000037437	EGR3		AADN04000931.1	+	9737	13063	1422	137	162	197	94	160	97	47	46	61	67	48	51	89	325	420	52	123	64	39	110	57	48	39	93	6.00754	6.7554	8.45029	4.36898	6.52294	5.00147	2.13032	2.23037	3.30422	3.37347	2.27121	2.24964	4.28358	14.6872	17.5898	2.18418	6.14851	2.93489
ENSGALG00000037316	OCLN		28	+	3378955	3384106	1967	152	220	210	159	49	119	66	59	92	137	123	108	102	196	187	257	110	86	49	213	139	96	71	184	4.2662	5.87192	5.76562	4.73011	1.27862	3.9273	1.91475	1.83102	3.18969	4.41513	3.72514	3.04921	3.14223	5.66935	5.01272	6.90938	3.51948	2.52425
ENSGALG00000037298			AADN04003222.1	-	1373	4323	637	2	1	0	20	16	3	29	18	8	2	25	43	0	0	3	3	14	1	3	13	3	10	7	3	0.173337	0.082418	0	1.83725	1.28923	0.305727	2.59795	1.72496	0.856476	0.19903	2.33799	3.74884	0	0	0.248324	0.249053	1.38318	0.0906355
ENSGALG00000037160			Z	+	1243318	1267959	1355	141	134	93	30	176	29	26	81	25	9	23	19	43	44	75	36	38	24	36	159	14	10	53	84	6.33902	5.72886	4.08993	1.42956	7.35637	1.53303	1.20822	4.02654	1.38837	0.464592	1.11576	0.859258	2.12184	2.03862	3.22032	1.5503	1.94749	1.12837
ENSGALG00000036915	SQLE		2	+	138793478	138807608	2569	65	44	13	147	201	123	303	155	157	117	152	188	138	107	226	78	44	194	81	69	76	80	164	150	1.6371	1.05384	0.320283	3.92424	4.70657	3.64264	7.88814	4.31654	4.88454	3.38355	4.1309	4.76305	3.81488	2.77731	5.43631	1.88176	1.26329	5.10974
ENSGALG00000036872			AADN04004668.1	-	7791	9052	279	0	0	0	15	33	35	25	25	13	26	16	18	0	0	0	13	7	20	0	0	0	25	19	21	0	0	0	3.14605	6.07098	8.14358	5.11338	5.46992	3.17763	5.9074	3.41631	3.58291	0	0	0	2.46405	1.57901	4.1387
ENSGALG00000036775	SETBP1		Z	-	2631390	2878777	6350	519	554	619	129	153	201	342	181	175	138	156	193	224	293	375	191	136	188	260	437	263	137	88	191	5.6604	5.74578	6.60389	1.49123	1.55138	2.57766	3.85546	2.18274	2.35766	1.72816	1.83588	2.1174	2.68144	3.29327	3.90612	1.99536	1.69086	2.14424
ENSGALG00000036742	CASTOR2		19	+	2515845	2605834	1769	1139	1115	1837	359	402	330	492	241	522	369	243	600	298	535	561	761	779	763	782	756	448	483	887	1055	39.3503	36.6319	62.0817	13.1461	12.9121	13.4057	17.5696	9.2063	22.2771	14.6378	9.05881	20.8518	11.3001	19.0484	18.5107	25.1836	30.6797	27.5667
ENSGALG00000036519			27	+	4823987	4828032	3283	3	7	2	14	36	15	43	23	22	25	28	31	9	6	9	2	4	2	7	14	5	1	6	9	0.0511975	0.113602	0.0333877	0.25324	0.571186	0.301001	0.758519	0.434009	0.463781	0.489884	0.515615	0.532176	0.168582	0.105526	0.146691	0.0326939	0.0778173	0.0356939
ENSGALG00000036385			AADN04000711.1	-	53753	72226	430	0	0	0	13	13	9	14	17	14	12	6	14	1	0	0	14	10	13	0	0	0	6	11	22	0	0	0	1.7691	1.55176	1.35871	1.85794	2.41338	2.22036	1.76905	0.831236	1.80812	0.140921	0	0	1.72175	1.4636	1.74547
ENSGALG00000035998	Wpkci-7		AADN04002813.1	-	1981	16449	1475	1	0	0	97	214	89	112	120	68	95	95	108	0	0	0	138	91	116	0	0	1	161	242	170	0.0628077	0	0	6.45745	12.4961	6.57283	7.27113	8.33369	5.27576	6.85113	6.43838	6.82344	0	0	0	8.30234	6.51543	7.61916
ENSGALG00000035863			KQ759486.1	-	65172	82484	328	0	0	0	28	51	19	51	19	32	27	38	20	0	0	0	35	22	41	0	0	0	39	48	28	0	0	0	4.99531	7.98078	3.76037	8.87297	3.5361	6.65336	5.21816	6.90163	3.38629	0	0	0	5.64293	4.22123	7.21685
ENSGALG00000035810			AADN04000640.1	-	17419	121214	1881	448	457	486	171	331	258	40	127	103	65	146	27	557	558	704	614	293	487	748	231	218	156	178	229	15.8953	15.4194	16.8678	6.4308	10.9186	10.7637	1.46698	4.98241	4.51432	2.64808	5.58965	0.963657	21.6914	20.4036	23.8561	20.8674	11.8508	18.07
ENSGALG00000035785			AADN04024149.1	+	7018	9423	2406	0	0	0	14	18	13	34	13	5	20	15	18	0	0	0	21	13	14	0	1	0	9	13	15	0	0	0	0.340495	0.383995	0.350751	0.80641	0.329832	0.141723	0.526941	0.371396	0.415475	0	0	0	0.461566	0.340047	0.335947
ENSGALG00000035780			W	-	4176983	4223623	948	0	0	0	231	213	142	310	235	148	147	189	240	3	1	0	290	194	246	0	0	0	288	286	297	0	0	0	14.2588	11.5324	9.7237	18.6606	15.1323	10.6468	9.82961	11.8767	14.0595	0.191759	0.0600169	0	16.1771	12.8791	14.9818
ENSGALG00000035660			AADN04016877.1	+	912	1228	102	121	71	105	29	36	31	9	33	42	8	18	19	22	31	31	32	21	30	23	35	91	8	21	18	65.4918	36.5443	55.593	16.637	18.1155	19.7294	5.03518	19.7496	28.0811	4.97184	10.5127	10.3448	13.0697	17.2919	16.025	16.5905	12.9572	16.9808
ENSGALG00000035489			AADN04000843.1	-	16486	47731	1557	0	0	0	145	110	54	146	110	198	59	95	86	0	0	0	110	62	101	0	0	0	94	124	143	0	0	0	7.6166	5.06823	3.14673	7.47894	6.02771	12.1212	3.35733	5.08019	4.28728	0	0	0	5.22177	3.50265	5.23448
ENSGALG00000035431			3	-	67291753	67293612	642	7	11	8	6	5	7	56	64	44	12	47	57	5	2	31	3	4	7	9	15	6	12	11	13	0.601956	0.899537	0.672955	0.546883	0.399746	0.707806	4.97766	6.08541	4.67393	1.18488	4.36119	4.93069	0.47193	0.177246	2.54603	0.247114	0.392117	0.629507
ENSGALG00000035118			W	+	99100	170596	1191	0	0	0	111	110	74	156	100	107	92	93	94	0	0	1	122	67	108	0	0	0	89	60	122	0	0	0	5.45368	4.74057	4.0334	7.47456	5.12546	6.12684	4.8967	4.65171	4.38313	0	0	0.0442715	5.417	3.54041	5.2354
ENSGALG00000034639			AADN04023583.1	-	101	973	396	13	22	17	22	52	0	2	3	0	1	11	0	6	3	5	13	5	6	0	5	5	3	0	7	1.81238	2.91668	2.31838	3.25092	6.73996	0	0.288209	0.462457	0	0.160078	1.65478	0	0.918119	0.43103	0.66575	1.73604	0.794631	0.87477
ENSGALG00000034140	ZNF395		3	+	106123198	106130102	1443	328	251	240	129	135	172	72	101	62	63	149	153	193	227	196	155	166	55	139	71	94	125	68	82	12.549	9.13206	8.98206	5.2312	4.80194	7.73773	2.84734	4.27268	2.93015	2.76759	6.15123	5.88835	8.10464	8.95037	7.16187	5.68036	7.2399	2.20056
ENSGALG00000033873			KQ759531.1	+	27943	29013	515	0	0	1	196	180	144	277	205	154	113	140	211	0	0	0	212	112	145	1	0	0	104	110	233	0	0	0.104863	22.2704	17.9397	18.1513	30.6934	24.2992	20.3929	13.9091	16.1943	22.7532	0	0	0	21.769	13.6868	16.2554
ENSGALG00000033631	MYC		2	+	139845725	139849615	2111	117	123	70	142	329	175	404	410	405	522	347	561	47	198	250	124	262	195	228	356	197	294	155	251	3.05984	3.05899	1.79077	3.93621	7.99939	5.38147	10.9211	11.8561	13.0837	15.6751	9.79226	14.7585	1.34913	5.33652	6.24436	3.1063	7.81095	5.33315
ENSGALG00000033375			AADN04004423.1	+	5612	8239	2547	10	18	16	15	37	0	1	1	0	1	1	4	6	11	13	11	8	20	0	8	13	6	1	2	0.216757	0.371027	0.339252	0.34462	0.745628	0	0.0224049	0.0239671	0	0.0248885	0.0233891	0.0872166	0.142746	0.245723	0.269123	0.228388	0.197675	0.453355
ENSGALG00000033231	RACGAP1		33	+	341448	349070	2170	3	14	12	11	44	19	167	93	37	25	51	39	7	6	26	3	2	5	4	10	10	2	13	13	0.102237	0.453706	0.400034	0.397334	1.39408	0.76136	5.88266	3.50439	1.55758	0.978256	1.87541	1.33696	0.261834	0.210726	0.846242	0.0979302	0.0776972	0.178194
ENSGALG00000032777			AADN04005514.1	+	2433	10413	1568	10722	12773	15050	7454	9978	8684	3774	5327	7564	7196	6456	8105	8697	10163	11525	12656	11951	9946	9343	11531	7086	8628	9451	9171	377.513	427.67	518.348	278.177	326.623	359.522	137.35	207.387	328.981	290.919	245.278	287.062	336.098	368.772	387.553	426.836	479.677	366.218
ENSGALG00000032589			AADN04012754.1	+	3734	7038	1671	1188	796	931	399	389	544	92	103	216	291	154	309	533	515	430	903	659	342	354	605	264	353	312	481	49.3136	31.4212	37.8033	17.5549	15.0123	26.5521	3.94738	4.72749	11.0756	13.8698	6.8978	12.9025	24.2839	22.0311	17.0472	35.9043	31.1835	14.8461
ENSGALG00000032270	NCAPH		22	+	2992286	3002000	2560	11	11	10	13	38	27	79	44	27	24	27	30	16	13	24	5	9	19	9	17	16	13	11	21	0.237222	0.225587	0.210956	0.297154	0.761891	0.68466	1.761	1.0492	0.719264	0.59429	0.628298	0.650803	0.378724	0.288925	0.494319	0.103286	0.221255	0.428501
ENSGALG00000032104			KQ759493.1	+	3620	28747	2248	0	0	0	26	44	23	52	39	38	22	405	33	1	2	0	27	18	11	1	1	1	99	12	1188	0	0	0	1.00292	1.48873	0.984223	1.9561	1.56936	1.70829	0.919315	15.9042	1.20808	0.0399445	0.0750112	0	0.941214	0.746754	0.418644
ENSGALG00000032029	SRF		3	+	4427436	4436079	2554	15911	14772	10553	11238	15500	6508	3926	4920	8612	7909	4889	6610	9159	33018	11172	9963	9498	6351	17808	11906	7370	9462	5210	4771	343.936	303.655	223.145	257.482	311.501	165.416	87.7207	117.595	229.958	196.304	114.036	143.73	217.305	735.549	230.646	206.291	234.046	143.568
ENSGALG00000031712			KQ759494.1	-	11522	14766	1345	0	0	0	40	80	46	54	52	41	46	32	79	0	0	0	72	31	90	0	1	0	92	87	90	0	0	0	3.15879	5.54142	4.02987	4.15861	4.28381	3.77338	3.9352	2.57261	5.92075	0	0	0	5.13836	2.6329	7.01232
ENSGALG00000031655			W	+	1770234	1810529	1491	0	0	0	3	19	3	11	10	13	5	1	7	0	0	0	13	7	9	0	0	0	5	4	4	0	0	0	0.117739	0.654071	0.130616	0.421005	0.409418	0.594608	0.212579	0.0399544	0.260729	0	0	0	0.46108	0.295468	0.3485
ENSGALG00000031439			KQ759510.1	+	17595	66934	6339	3	1	5	5	12	6	51	27	23	3	12	27	23	3	14	3	1	42	6	3	4	3	2	1	0.0263648	0.00835725	0.0429836	0.0465747	0.0980466	0.0620019	0.463281	0.262368	0.249686	0.0302727	0.113795	0.23869	0.221857	0.027171	0.117508	0.0252542	0.0100183	0.386002
ENSGALG00000031380	DENND3		2	+	146100686	146138440	3939	24	36	37	45	124	40	249	83	111	92	86	121	53	26	66	53	40	48	30	55	82	64	41	92	0.361723	0.515973	0.545502	0.718876	1.73754	0.708883	3.87914	1.3832	2.06657	1.59213	1.39863	1.8345	0.876762	0.403848	0.950043	0.765155	0.687248	0.756558
ENSGALG00000031327			W	+	4902847	5015333	5361	0	0	0	51	86	74	143	73	73	48	63	70	0	0	0	56	54	98	0	0	1	46	44	88	0	0	0	0.707022	1.04576	1.13807	1.93327	1.05573	1.17943	0.720864	0.889133	0.920981	0	0	0	0.70159	0.805136	1.34044
ENSGALG00000031015			KQ759490.1	+	26121	39622	531	0	0	0	10	12	17	56	13	10	7	12	28	0	0	1	12	8	19	0	0	0	14	10	16	0	0	0	1.16104	1.22208	2.18963	6.3406	1.57455	1.35311	0.88043	1.41838	3.08529	0	0	0.104618	1.2591	0.998965	2.17651
ENSGALG00000030847	FZD2		27	-	1672021	1673804	1680	2570	2110	1915	1144	1238	1239	456	864	1092	835	1103	1494	904	820	1122	813	833	339	820	1326	557	741	837	734	84.455	65.9378	61.5589	39.8469	37.8234	47.8755	15.4892	31.3942	44.328	31.5068	39.1118	49.3866	32.6063	27.7707	35.2144	25.5913	31.2052	11.6501
ENSGALG00000030666			KQ759365.1	-	30346	45877	6227	3	1	2	25	20	5	23	17	24	15	9	64	6	5	5	7	9	11	1	5	2	17	23	5	0.132182	0.0418997	0.0862006	1.16753	0.819272	0.259042	1.04749	0.828214	1.30625	0.75887	0.427891	2.83659	0.290164	0.227039	0.210405	0.295432	0.452045	0.50685
ENSGALG00000030382			W	-	3152774	3287030	1645	0	0	0	21	87	51	62	73	20	33	30	27	0	0	0	8	17	24	0	0	1	18	9	51	0	0	0	0.747019	2.71458	2.01259	2.15079	2.70896	0.829142	1.27167	1.08642	0.91152	0	0	0	0.257178	0.65039	0.842332
ENSGALG00000029890			AADN04009627.1	-	199	3506	444	0	0	0	244	267	214	445	325	219	220	267	278	0	0	1	379	266	303	1	0	1	352	249	290	0	0	0	32.1577	30.8658	31.2883	57.1939	44.6833	33.6377	31.4099	35.8237	34.772	0	0	0.118755	45.1405	37.7042	39.4001
ENSGALG00000029783			AADN04024629.1	+	4523	14980	2864	5	0	2	280	411	240	294	283	197	215	373	321	4	5	4	228	181	205	7	4	3	196	92	279	0.0963826	0	0.0377127	5.72089	7.36577	5.43988	5.85797	6.03196	4.69092	4.75875	7.7585	6.22444	0.0846311	0.0993296	0.0736416	4.2099	3.97737	4.13255
ENSGALG00000029660			18	-	346043	384341	5790	333	224	239	202	247	173	71	51	102	168	278	98	174	118	55	281	212	136	198	90	136	41	63	250	3.18122	2.03496	2.23345	2.04539	2.19378	1.94332	0.701097	0.538719	1.20368	1.84282	2.86572	0.941763	1.82448	1.16175	0.501818	2.57137	2.30873	1.3587
ENSGALG00000029524			KQ759610.1	+	8191	14355	2935	3437	3746	4666	2755	3314	2341	957	1797	2180	2334	1813	2653	2243	4102	3606	3356	3144	1533	2819	4185	2863	2560	3145	5096	87.0013	90.1724	115.537	73.917	77.9913	69.6782	25.0397	50.2965	68.1657	67.8379	49.5204	67.5538	62.3184	107.009	87.1779	81.3723	90.723	40.5811
ENSGALG00000029410			27	-	4778442	4778630	189	245	193	242	137	121	210	29	42	67	61	55	70	171	240	95	142	96	70	89	100	124	137	93	80	71.5659	53.6114	69.1488	42.4167	32.8604	72.1288	8.75606	13.5654	24.1756	20.4595	17.3357	20.5686	54.8248	72.2489	26.5032	39.7317	31.9669	21.3833
ENSGALG00000029246			AADN04003908.1	+	7857	10299	623	0	1	0	38	89	45	87	53	43	43	52	34	0	1	1	48	31	71	0	2	4	85	50	57	0	0.0842701	0	3.56922	7.33248	4.68895	7.969	5.19317	4.70701	4.3753	4.9723	3.03081	0	0.0913258	0.0846347	4.0744	3.13159	6.57973
ENSGALG00000027891	NREP		Z	+	46440142	46459626	1815	13462	13579	13665	4970	10641	5022	6908	6319	4023	5401	4026	7172	13481	14836	14610	14950	11409	13632	17333	18313	16465	13417	16524	10846	409.482	392.783	406.597	160.235	300.923	179.619	217.194	212.528	151.16	188.636	132.141	219.448	450.079	465.074	424.434	435.587	395.605	433.631
ENSGALG00000027874			5	+	24438649	24440766	1945	10193	18880	17762	2953	1525	3191	714	2833	924	1443	596	3145	6590	719	1266	364	266	329	116	129	1025	1662	889	982	289.324	509.617	493.178	88.8428	40.2438	106.502	20.9484	88.9144	32.3979	47.0299	18.2544	89.7985	205.309	21.0325	34.3203	9.89674	8.60702	9.76594
ENSGALG00000027188	SREBF1		14	-	4936539	4946817	3906	6241	3701	5283	4741	5633	3198	1020	2040	2515	2837	3110	3844	5673	5962	7149	6092	3921	3821	4828	6836	3836	5064	5076	5235	93.8069	52.9005	77.6767	75.5314	78.7169	56.5209	15.8472	33.9043	46.6962	48.9628	50.4407	58.1207	93.5911	92.3533	102.627	87.7101	67.1841	60.0612
ENSGALG00000026875			21	+	2842108	2845980	1983	2151	1403	1863	1195	2966	1637	786	797	797	854	1132	900	2539	3882	2058	2330	1319	1319	1865	1481	1506	1593	1337	1401	59.8852	37.1447	50.7366	35.2633	76.7711	53.5892	22.6189	24.5347	27.4095	27.3	34.0068	25.2051	77.5859	111.382	54.7216	62.136	41.8613	38.4025
ENSGALG00000026553	CMYA5		Z	-	22152803	22174059	14034	21396	29363	34814	11676	14718	12397	13512	12306	9240	10957	10151	13236	21972	22308	27048	21198	19055	20875	22331	28538	22713	10715	11918	18747	84.1691	109.845	133.969	48.6845	53.829	57.3438	54.9428	53.5279	44.9009	49.4923	43.0893	52.3773	94.8704	90.44	101.623	79.8774	85.4512	85.8782
ENSGALG00000026536	IP6K3		26	+	4605013	4612987	1203	2487	2678	2266	1257	1213	1005	864	1208	1096	1226	959	2006	2500	2514	1720	2357	1560	1401	1975	2346	1259	1422	1201	1469	114.133	116.871	101.724	61.1432	51.7541	54.2315	40.9846	61.298	62.1312	64.6029	47.4892	92.6048	125.927	118.9	75.3875	103.611	81.6112	67.2373
ENSGALG00000025915	ARRDC3		Z	+	59332839	59343581	1245	352	249	182	72	76	44	118	94	77	46	53	70	214	81	87	37	27	55	48	69	71	54	32	64	15.609	10.5001	7.89466	3.38409	3.13324	2.29422	5.4086	4.60897	4.2178	2.34216	2.53599	3.12246	10.4157	3.70167	3.68457	1.5716	1.36485	2.55053
ENSGALG00000025810	CCNB3		4	+	1848475	1851728	1430	10	28	7	16	65	32	115	70	41	28	51	51	13	19	30	7	11	14	8	8	22	4	8	19	0.400058	1.06522	0.273937	0.678452	2.41759	1.5053	4.75545	3.09645	2.02614	1.28619	2.20157	2.05239	0.57083	0.78335	1.14625	0.268244	0.501654	0.585715
ENSGALG00000016676	MCM3		3	+	108001150	108010607	3403	37	35	11	44	116	44	292	101	115	76	129	100	21	22	31	21	15	27	16	35	29	13	10	47	0.600263	0.539967	0.174567	0.756605	1.74963	0.839348	4.89659	1.81178	2.30463	1.41573	2.25824	1.63195	0.373939	0.367826	0.480326	0.326338	0.277409	0.458078
ENSGALG00000016017	SLC4A11		4	-	89436576	89527283	2652	30	40	32	93	82	59	173	91	105	93	73	69	17	26	33	25	26	37	37	81	37	39	21	37	0.624524	0.791859	0.65164	2.05205	1.58705	1.44421	3.72259	2.09466	2.7001	2.22299	1.6398	1.44492	0.388435	0.557804	0.65611	0.498513	0.617008	0.805501
ENSGALG00000015874	TTK		3	-	79481228	79509308	2820	9	25	14	17	35	11	103	57	33	25	30	31	27	40	14	35	19	32	20	10	37	29	26	24	0.176196	0.465428	0.268108	0.352759	0.637042	0.253218	2.0843	1.23387	0.798049	0.561977	0.633744	0.610493	0.580173	0.807035	0.261767	0.656341	0.424029	0.655147
ENSGALG00000015433	ABCA1		Z	-	54725868	54817218	7074	238	247	222	96	169	90	127	48	51	63	77	98	140	172	139	105	116	78	109	226	191	155	69	132	1.85743	1.83313	1.6948	0.794117	1.22623	0.825903	1.0245	0.414211	0.491666	0.564551	0.648436	0.769359	1.19924	1.38339	1.03606	0.784937	1.03201	0.636601
ENSGALG00000015419	PENK		2	-	111735940	111739272	804	106	182	89	114	490	213	749	374	314	187	327	301	164	170	319	79	99	205	148	192	125	53	110	169	7.27866	11.8844	5.97813	8.29712	31.2816	17.1979	53.1616	28.3962	26.6341	14.7439	24.2289	20.7912	12.3603	12.0302	20.9205	5.19615	7.74943	14.7209
ENSGALG00000015404			2	-	111538767	111558006	2456	24	23	11	15	19	17	89	70	107	50	16	55	28	19	16	8	18	26	16	12	22	13	22	62	0.539491	0.491656	0.241878	0.357389	0.397077	0.449337	2.06792	1.73986	2.97112	1.29053	0.388091	1.24366	0.690832	0.440156	0.343501	0.172255	0.461248	0.611199
ENSGALG00000015391			Z	-	53776106	53829611	1575	1505	1596	1828	735	764	564	889	734	560	557	528	739	1416	1594	1730	880	793	790	1380	1646	1422	908	1115	886	59.1795	59.6798	70.3138	30.6336	27.9303	26.0773	36.1333	31.9135	27.2011	25.1487	22.4031	29.2311	61.1138	64.5956	64.9704	33.1456	35.5465	32.4861
ENSGALG00000015026			3	+	66187442	66205123	1599	84	72	30	162	106	64	265	203	126	146	307	148	150	73	95	69	43	58	56	76	66	125	106	119	2.90023	2.36399	1.01322	5.9285	3.40257	2.59826	9.45736	7.74984	5.37387	5.78804	11.4375	5.14022	5.68441	2.5975	3.13265	2.28198	1.69243	2.0942
ENSGALG00000014184			W	-	3908079	3957937	1404	0	0	0	215	181	217	242	207	168	140	194	225	0	1	1	246	183	229	0	0	0	165	143	215	0	0	0	9.36787	6.91754	10.489	10.2828	9.40891	8.53096	6.60814	8.60533	9.30411	0	0.0423648	0.0392609	9.68656	8.57562	9.84458
ENSGALG00000012992	WNK1		1	+	60503911	60601007	7302	4534	5589	5936	3923	3210	3712	2390	2023	2562	3407	2861	3486	3610	3885	3785	5164	4618	3642	3011	4126	3794	4140	2433	3980	34.28	40.1841	43.9019	31.438	22.5638	33.0003	18.6779	16.9122	23.9278	29.5772	23.3409	26.5127	29.9577	30.2713	27.3313	37.3986	39.8018	28.7962
ENSGALG00000012546	MCM5		1	-	52144221	52165309	2576	59	64	30	100	162	106	326	172	154	98	184	140	79	75	90	71	50	76	44	65	70	30	21	65	1.80859	1.86564	0.899578	3.24911	4.6169	3.82071	10.3294	5.82988	5.83139	3.44937	6.08619	4.317	2.65801	2.36935	2.63491	2.08476	1.74722	2.43634
ENSGALG00000012538	NR4A2		7	-	36220884	36228064	4401	425	254	429	91	73	416	52	62	130	34	46	154	117	159	54	29	65	40	27	43	60	16	15	45	5.45153	3.0983	5.3829	1.23722	0.870562	6.2744	0.689451	0.879355	2.05985	0.500765	0.636689	1.98709	1.64724	2.10187	0.661543	0.356317	0.950455	0.536569
ENSGALG00000011522	TRMT61A		5	+	50411901	50432633	2288	49	25	21	53	122	33	135	143	91	56	75	62	95	94	111	130	89	145	109	148	118	95	70	113	1.18234	0.573648	0.495672	1.3555	2.73686	0.936288	3.36706	3.81527	2.71238	1.55153	1.95275	1.50489	2.516	2.33751	2.55802	3.00468	2.44807	3.65889
ENSGALG00000011376	ANKRD9		5	-	49728731	49729609	879	1417	1980	1662	636	868	1053	283	361	250	720	852	899	1329	1626	547	1045	1229	401	346	315	834	993	860	727	88.9985	118.26	102.111	42.3396	50.6851	77.7662	18.3726	25.0705	19.3962	51.9244	57.7421	56.7988	91.6176	105.248	32.8122	62.8692	87.9941	26.3386
ENSGALG00000011275	DEPDC1		8	-	28881061	28891395	1985	3	2	0	1	12	4	34	19	7	7	15	11	4	1	3	2	1	1	5	3	4	2	3	6	0.0834377	0.052897	0	0.0294793	0.310292	0.130813	0.977442	0.584303	0.240493	0.223545	0.450166	0.307752	0.122107	0.028663	0.0796888	0.0532819	0.0317052	0.0290855
ENSGALG00000010884	DDX24		5	-	45498859	45511104	2430	103	91	64	118	367	95	316	287	285	175	150	307	90	148	219	154	166	339	234	185	154	172	127	279	2.34009	1.96606	1.42234	2.84154	7.75191	2.53787	7.42085	7.20976	7.9984	4.56519	3.67728	7.01617	2.24429	3.46527	4.75198	3.35139	4.29925	8.05436
ENSGALG00000010854			2	+	29159908	29606221	5374	554	651	629	242	343	243	235	271	140	340	172	550	623	495	533	568	398	712	906	605	449	746	391	310	11.9055	13.3039	13.2226	5.51226	6.85298	6.14036	5.22007	6.43947	3.71645	8.38962	3.98847	11.8896	14.6949	10.9628	10.9396	11.6922	9.75011	16.0012
ENSGALG00000010798	DHCR24		8	-	25334710	25342916	3770	80	55	30	197	145	93	373	132	231	204	80	194	218	93	147	49	32	154	74	205	48	74	79	251	1.17152	0.765919	0.429745	3.05776	1.97413	1.60137	5.64599	2.13736	4.17864	3.43018	1.26413	2.85778	3.50395	1.40353	2.05595	0.68733	0.534194	2.3584
ENSGALG00000010036	FOSL2		3	-	27455227	27465411	972	80	93	123	38	50	41	46	23	33	26	24	14	33	86	140	19	88	29	21	31	27	16	11	17	4.54386	5.02317	6.83392	2.28768	2.6403	2.73822	2.70062	1.44446	2.31533	1.69564	1.47091	0.799889	2.05727	5.03401	7.59448	1.03371	5.6978	1.72254
ENSGALG00000009988	ELOVL1		8	-	19754876	19767243	2221	200	251	190	280	378	460	1190	553	391	669	374	358	158	478	224	154	148	199	174	182	119	72	54	170	5.07659	6.05865	4.71765	7.53316	8.92035	13.7293	31.222	15.5207	12.2598	19.4982	10.2436	9.14096	4.4019	12.504	5.43032	3.74431	4.28246	5.2824
ENSGALG00000009971	CDC20		8	+	19746944	19752319	1671	12	16	9	19	46	29	92	51	31	47	28	60	15	11	30	9	11	10	6	17	10	5	8	16	0.420099	0.53266	0.308207	0.705018	1.49718	1.19376	3.32911	1.97416	1.34059	1.88927	1.05771	2.11294	0.576371	0.396865	1.00306	0.301801	0.438987	0.366105
ENSGALG00000009572	ADAMTS20		1	-	29925304	30007946	5916	212	252	227	205	431	336	1264	734	664	444	1051	651	130	120	301	100	116	180	133	358	230	184	114	247	2.01136	2.2736	2.10673	2.0615	3.8017	3.74837	12.3957	7.70003	7.78188	4.83684	10.7596	6.21299	1.35375	1.17331	2.72744	0.908787	1.25459	1.78592
ENSGALG00000009450	DUSP10		3	+	18335178	18357448	3648	3396	4813	5436	1640	3429	3252	2017	1489	1614	3536	1132	3007	2465	7629	3462	4830	5983	4536	4164	3810	3823	3970	3406	1568	51.3942	69.2664	80.474	26.3068	48.2461	57.8691	31.5518	24.9164	30.1727	61.4448	18.4856	45.7769	40.9454	118.986	50.039	70.0169	103.218	71.7887
ENSGALG00000009365	CYP51A1		2	-	22521894	22535678	2526	314	169	98	384	639	314	975	522	419	365	439	579	380	298	509	310	165	547	256	356	224	212	271	359	7.57993	3.87956	2.31415	9.82524	14.3411	8.91281	24.3283	13.9331	12.4943	10.1171	11.4351	14.0598	10.0684	7.41364	11.7351	7.16813	4.54055	13.8089
ENSGALG00000009312	RPL22L1		9	+	19805323	19807348	545	876	976	637	978	1639	1171	3498	2128	1565	1671	1960	2616	705	522	1201	541	451	704	1025	1037	667	1499	826	1027	102.462	108.56	72.8834	121.248	178.232	161.052	422.912	275.217	226.119	224.42	247.375	307.797	90.5086	62.9231	134.164	60.613	60.1347	86.1129
ENSGALG00000008538	GINS1		3	+	16405920	16408877	1753	26	21	16	45	64	28	84	74	69	46	58	47	26	20	39	24	22	20	26	30	24	15	29	43	1.16227	0.892717	0.699655	2.13218	2.65988	1.47178	3.88137	3.65771	3.81019	2.36112	2.79771	2.11348	1.2757	0.921392	1.66508	1.02767	1.12111	0.934977
ENSGALG00000008308	BHLHE40		12	+	18624949	18629296	2764	3427	4268	5091	2112	3152	3443	772	2381	1072	2365	1933	2374	3987	10337	2804	6326	4057	2346	3380	3902	2210	4342	3789	3269	97.9791	116.039	142.381	64.0015	83.7825	115.746	22.8143	75.27	37.8597	77.6384	59.6336	68.2758	125.114	304.575	76.5653	173.244	132.225	70.1429
ENSGALG00000007675	CXCR5		24	+	5567223	5572244	1116	32	13	27	3	11	0	4	4	0	11	2	8	4	0	4	9	11	0	1	4	13	2	0	13	1.58302	0.611562	1.30656	0.157302	0.505915	0	0.204535	0.218797	0	0.624821	0.10676	0.398102	0.217189	0	0.188987	0.42647	0.620325	0
ENSGALG00000007669	EGR1		13	+	18348955	18351756	2481	3127	2240	1294	271	492	830	559	375	572	165	175	185	259	2102	2378	213	447	365	213	2150	324	131	166	318	91.681	62.4538	37.1121	8.42165	13.4111	28.614	16.9408	12.157	20.7162	5.55471	5.53643	5.45619	8.33474	63.5132	66.5883	5.98191	14.9399	11.1913
ENSGALG00000007609	ARHGAP19		6	+	22356954	22376065	4185	18	16	14	23	52	34	110	46	48	25	53	47	11	10	29	9	4	12	10	10	11	7	14	13	0.413371	0.349419	0.314503	0.55985	1.11024	0.918112	2.61114	1.16807	1.36167	0.659224	1.31336	1.08575	0.277269	0.236672	0.636063	0.197979	0.104717	0.288194
ENSGALG00000007537	INCENP		5	+	17085279	17109145	4485	19	64	22	46	122	57	221	107	82	59	87	78	39	20	50	28	29	29	24	30	30	20	22	52	0.314622	1.0078	0.356359	0.807366	1.87821	1.10984	3.78268	1.95913	1.67731	1.1218	1.55452	1.29926	0.70883	0.341308	0.790753	0.444123	0.547423	0.502192
ENSGALG00000007493	NSDHL		4	-	11324987	11335529	1799	21	12	4	29	60	29	98	53	41	18	59	42	45	30	71	13	12	53	17	20	33	49	24	34	0.695064	0.3777	0.129508	1.01737	1.84631	1.12863	3.35276	1.93966	1.6763	0.684075	2.10716	1.39837	1.63478	1.02331	2.24439	0.412152	0.452768	1.8345
ENSGALG00000007254	ARHGAP12		2	+	14265597	14327923	2703	49	99	52	110	183	92	412	170	240	281	191	354	48	80	84	76	73	99	89	105	77	100	45	180	1.02742	1.97399	1.06656	2.44467	3.56738	2.26824	8.92933	3.94133	6.2162	6.76524	4.3214	7.46656	1.10467	1.7287	1.68215	1.52642	1.74487	2.17081
ENSGALG00000007191	TK1		18	+	9953831	9956590	2062	21	39	11	29	116	57	281	127	90	67	113	100	51	30	55	6	7	22	14	26	43	12	14	25	0.653164	1.15353	0.334677	0.956044	3.35435	2.08462	9.03401	4.36767	3.45787	2.39279	3.79247	3.12874	1.74106	0.961622	1.63381	0.178757	0.248193	0.715586
ENSGALG00000007077	CPT1A		5	-	16650443	16680509	2653	31	137	52	65	144	206	826	619	333	352	233	316	42	46	103	53	84	87	58	87	71	69	36	96	0.645099	2.7111	1.05852	1.43369	2.78596	5.04059	17.7671	14.2429	8.55996	8.41071	5.23191	6.61482	0.959301	0.986511	2.04709	1.05645	1.99266	1.8933
ENSGALG00000006723			2	-	10422464	10427543	2220	228	186	134	389	717	281	725	599	527	506	515	705	597	484	725	351	239	806	530	440	371	761	1013	749	5.806	4.50417	3.33793	10.4995	16.975	8.41392	19.0832	16.866	16.5774	14.7951	14.1511	18.0592	16.6862	12.7019	17.6326	8.56167	6.93792	21.4641
ENSGALG00000006670	PPP1R3C		6	-	19866561	19867520	960	927	1910	1007	835	960	476	267	432	143	310	316	729	616	2106	565	1797	416	686	586	1820	1354	977	737	646	53.3102	104.454	56.6486	50.8972	51.3274	32.1875	15.8713	27.4699	10.1585	20.47	19.6091	42.172	38.8823	124.816	31.0323	98.9891	27.2717	41.2563
ENSGALG00000006346	CXCL14		13	+	15407661	15414929	1534	18	24	4	20	28	12	135	61	50	36	22	30	45	6	21	15	9	6	4	29	7	16	14	28	0.647812	0.821386	0.14082	0.762927	0.936875	0.507817	5.02205	2.42745	2.22285	1.48766	0.854356	1.08609	1.77758	0.22254	0.721822	0.517102	0.369239	0.225821
ENSGALG00000006198	LSS		7	-	6905294	6915375	3110	134	83	38	203	396	153	396	208	181	140	211	259	274	160	356	174	66	337	152	143	180	119	138	318	3.06838	1.80735	0.851172	4.92694	8.43038	4.11951	9.37283	5.26637	5.11972	3.68094	5.21347	5.96583	6.88646	3.77576	7.78555	3.81648	1.72281	8.06994
ENSGALG00000006110	PLK1		14	+	6936437	6941976	2497	5	17	6	17	45	26	145	62	36	30	40	52	17	6	23	3	4	3	6	12	16	2	2	13	0.152004	0.491467	0.178429	0.547787	1.27188	0.929413	4.55643	2.08411	1.35192	1.04721	1.31216	1.59021	0.567252	0.187982	0.667803	0.0873606	0.138623	0.0953769
ENSGALG00000006037	MCM2		12	-	9749558	9760977	3724	46	89	30	76	222	106	505	215	191	145	171	139	73	75	87	67	50	93	57	56	70	35	33	93	1.22389	2.25182	0.78079	2.14325	5.49141	3.31619	13.8882	6.32507	6.2774	4.42973	4.9093	3.72019	2.13181	2.05648	2.21074	1.70753	1.5165	2.58763
ENSGALG00000005378	ARNTL		5	-	7560411	7605351	2521	60	172	70	99	245	106	389	311	305	302	241	319	137	140	371	156	221	374	297	259	108	370	353	342	1.34818	3.67523	1.53859	2.35781	5.11812	2.80061	9.03477	7.72681	8.46563	7.79165	5.84324	7.21031	3.37877	3.24194	7.96169	3.35761	5.6608	8.78829
ENSGALG00000005095	SLC25A25		17	-	5334872	5342323	1527	2448	1590	2419	1080	544	778	693	1210	761	1109	1324	1027	2762	1681	505	661	249	185	724	349	697	406	232	1078	88.5063	54.6663	85.5516	41.3869	18.2856	33.0744	25.898	48.3717	33.9868	46.0384	51.6524	37.3508	109.604	62.634	17.4377	22.8914	10.2624	6.99472
ENSGALG00000004261	AQP9		10	-	7007996	7035035	4534	39	43	47	31	75	87	278	127	110	111	138	135	44	56	65	24	32	32	45	62	51	80	108	138	0.649897	0.68141	0.766139	0.547543	1.16195	1.7047	4.78846	2.34006	2.26431	2.12388	2.48141	2.26298	0.804774	0.961719	1.03449	0.383089	0.607882	0.557656
ENSGALG00000004250			5	-	1529587	1547463	3676	16	17	5	54	55	41	126	53	45	32	40	32	16	30	32	21	16	18	18	19	22	12	7	29	0.240296	0.242792	0.0734557	0.8596	0.767956	0.724035	1.95599	0.880127	0.834837	0.551826	0.648226	0.48344	0.263747	0.464331	0.458998	0.302102	0.273927	0.282706
ENSGALG00000004195	KIF4A		4	+	1283433	1300499	4420	13	28	9	22	72	32	221	93	55	34	70	55	21	25	34	11	4	19	14	27	22	11	9	38	0.162376	0.332581	0.109964	0.291259	0.836102	0.46998	2.85327	1.28442	0.848604	0.487623	0.943447	0.691049	0.287899	0.32181	0.405595	0.131608	0.0569545	0.248181
ENSGALG00000004106	DHCR7		5	+	1630027	1636724	2484	58	46	28	92	161	63	227	91	97	45	76	83	85	70	87	81	33	111	53	66	60	42	53	75	1.53062	1.1544	0.722816	2.57338	3.95015	1.95493	6.19208	2.65537	3.16209	1.36357	2.16418	2.20336	2.46207	1.90378	2.19277	2.04755	0.992757	3.06337
ENSGALG00000004037	DNA2		6	-	10593818	10608366	3266	3	12	4	14	41	14	82	36	28	15	28	24	7	12	14	5	1	17	18	16	9	1	6	10	0.0507115	0.192897	0.0661416	0.250836	0.644343	0.278268	1.43275	0.67287	0.584664	0.29114	0.510721	0.408097	0.129875	0.209048	0.226021	0.0809588	0.0192697	0.300518
ENSGALG00000003527	ARRDC2		28	-	4063103	4065550	1170	2091	3665	2537	445	357	1003	328	454	169	443	153	669	1856	1220	509	552	426	377	954	525	388	731	743	434	98.6665	164.456	117.102	22.2563	15.6614	55.6502	15.9978	23.6873	9.85067	24.0019	7.79018	31.7547	96.1247	59.3274	22.9387	24.9496	22.9147	18.6034
ENSGALG00000003484	BARD1		7	-	4211635	4254770	3506	5	3	1	6	20	9	46	23	10	8	12	9	12	13	5	4	5	5	2	3	5	1	2	10	0.0991166	0.0565532	0.0193913	0.126068	0.368599	0.209782	0.942552	0.504136	0.244872	0.182093	0.256683	0.179467	0.261095	0.265583	0.0946632	0.075953	0.112989	0.103653
ENSGALG00000002900	NOTUM		18	+	5104162	5110492	2211	747	663	657	531	434	328	211	320	342	424	290	326	350	446	440	534	339	360	451	447	326	436	549	456	18.6523	15.743	16.0475	14.0535	10.0751	9.63023	5.44586	8.83499	10.5488	12.1564	7.8136	8.18836	9.59229	11.477	10.493	12.7721	9.64943	9.40051
ENSGALG00000002605	MRPL17		Z	-	9297783	9298741	810	1585	1515	2202	794	815	738	597	732	716	749	784	821	1943	2155	1847	1417	1003	1001	1849	2266	1609	1810	2186	1007	108.03	98.1949	146.813	57.3606	51.6442	59.1456	42.0593	55.1659	60.2827	58.6171	57.6598	56.2894	145.355	151.371	120.232	92.5114	77.9303	71.3488
ENSGALG00000002371	RUSC2		Z	+	8966840	8999279	5052	2885	1875	2795	1415	1538	1479	699	786	709	961	795	1233	2140	3183	2149	1994	1554	1512	2397	2595	2060	1056	619	1106	32.1638	19.8784	30.4812	16.7207	15.9413	19.3883	8.05507	9.68918	9.76406	12.3018	9.56375	13.8277	26.1864	36.5711	22.8819	21.2939	19.7497	17.6282
ENSGALG00000002015	SNCG		6	+	2607718	2614857	873	38	39	13	162	191	200	553	539	408	419	363	392	694	522	758	21	380	720	21	772	830	637	1386	379	2.4031	2.34537	0.804193	10.8587	11.2297	14.8719	36.1479	37.6894	31.8721	30.4248	24.7705	24.9368	48.1713	34.0203	45.7816	1.27208	27.3943	47.6163
ENSGALG00000001918	DNAJB5		Z	+	8525191	8536632	1186	2146	1487	1406	686	957	887	348	613	724	1025	480	788	1474	3309	1575	793	805	765	1074	783	969	693	275	714	101.435	66.8389	65.009	34.3684	42.0551	49.2983	17.0024	32.0378	42.2728	55.6299	24.4816	37.4672	76.4711	161.189	71.1007	35.9038	43.3754	37.8143
ENSGALG00000001325	CYP1A1		10	+	2375742	2379385	2073	2	0	8	12	19	13	71	15	43	11	14	29	4	6	19	19	10	14	38	20	11	13	10	1	0.0533926	0	0.208915	0.339554	0.471577	0.408079	1.95921	0.442778	1.41802	0.337186	0.403292	0.778782	0.117207	0.165075	0.484439	0.485863	0.304327	0.390855
ENSGALG00000001171	SEMA6B		28	-	2574360	2580634	2703	3086	2307	3414	2502	1849	1244	847	632	1501	1578	1666	1218	2447	1100	1411	1867	1673	734	883	1490	1099	1243	900	1518	63.0306	44.8088	68.2101	54.1651	35.1107	29.8762	17.8817	14.273	37.8704	37.0074	36.7173	25.0247	54.8568	23.1541	27.5244	36.5266	38.953	15.6779
ENSGALG00000000619	ANGPTL4		28	-	838935	846067	1459	2	6	6	6	9	7	70	22	27	17	9	15	5	9	9	6	7	3	11	15	3	5	2	8	0.0756792	0.215902	0.222089	0.240644	0.316619	0.311454	2.73789	0.920476	1.26204	0.73862	0.367476	0.570958	0.207662	0.350969	0.325255	0.217474	0.301949	0.118714
ENSGALG00000000107	TRIM7		16	+	191906	201219	1767	1682	1453	1605	860	1034	788	476	811	719	755	643	1242	1122	1116	813	622	796	629	667	694	392	430	646	955	52.5522	43.1708	49.0535	28.48	30.0354	28.9495	15.3724	28.0175	27.7496	27.0856	21.6778	39.0349	38.4768	35.9343	24.26	18.6151	28.3509	20.5519
ENSGALG00000000081	IL4I1		16	-	205312	210738	1862	51	42	73	18	29	14	18	5	4	2	58	52	22	10	18	1	22	2	3	8	14	2	47	3	1.51214	1.18422	2.11726	0.56568	0.799406	0.48809	0.551652	0.163921	0.146503	0.0680891	1.85562	1.55093	0.715955	0.305564	0.509717	0.0284008	0.74359	0.0620138
[truncated: 77 more columns]
