# Supplementary material for: Transcriptome Analysis of Differentially Expressed Genes Related to the Growth and Development of the Jinghai Yellow Chicken
Source: Genes (Basel). 2019 Jul 17;10(7):539. doi: 10.3390/genes10070539 (PMC6678745; doi:10.3390/genes10070539)
Supplement: Supplementary file 1 [file genes-10-00539-s001.zip › genes-527003-supplementary/Supplementary files 1-12/File S10 Statistics of GO enrichment items in M4FvsM4S.xlsx]

## Sheet: M4FvsM4S
GO_accession	Description	Term_type	Over_represented_pValue	Corrected_pValue	DEG_item	DEG_list	Bg_item	Bg_list	Gene_names
GO:0008203	cholesterol metabolic process	biological_process	4.7013e-06	0.024392	6	96	54	12290	ENSGALG00000027188,ENSGALG00000010798,ENSGALG00000015433,ENSGALG00000007493,ENSGALG00000004106,ENSGALG00000006198
GO:1902652	secondary alcohol metabolic process	biological_process	5.8868e-06	0.024392	6	96	56	12290	ENSGALG00000006198,ENSGALG00000007493,ENSGALG00000004106,ENSGALG00000015433,ENSGALG00000010798,ENSGALG00000027188
GO:0016125	sterol metabolic process	biological_process	6.7896e-06	0.024392	6	96	58	12290	ENSGALG00000006198,ENSGALG00000004106,ENSGALG00000007493,ENSGALG00000015433,ENSGALG00000010798,ENSGALG00000027188
GO:0006694	steroid biosynthetic process	biological_process	1.9247e-05	0.057623	6	96	68	12290	ENSGALG00000027188,ENSGALG00000010798,ENSGALG00000007493,ENSGALG00000004106,ENSGALG00000006198,ENSGALG00000007669
GO:0006695	cholesterol biosynthetic process	biological_process	3.0364e-05	0.06818	4	96	22	12290	ENSGALG00000027188,ENSGALG00000010798,ENSGALG00000004106,ENSGALG00000006198
GO:1902653	secondary alcohol biosynthetic process	biological_process	3.0364e-05	0.06818	4	96	22	12290	ENSGALG00000010798,ENSGALG00000027188,ENSGALG00000006198,ENSGALG00000004106
GO:0016126	sterol biosynthetic process	biological_process	4.2374e-05	0.08026	4	96	24	12290	ENSGALG00000010798,ENSGALG00000027188,ENSGALG00000006198,ENSGALG00000004106
GO:0008202	steroid metabolic process	biological_process	6.0058e-05	0.089902	7	96	124	12290	ENSGALG00000015433,ENSGALG00000004106,ENSGALG00000007493,ENSGALG00000006198,ENSGALG00000007669,ENSGALG00000027188,ENSGALG00000010798
GO:0016321	female meiosis chromosome segregation	biological_process	6.9448e-05	0.095961	2	96	2	12290	ENSGALG00000015874,ENSGALG00000006110
GO:1901615	organic hydroxy compound metabolic process	biological_process	7.9005e-05	0.10137	9	96	233	12290	ENSGALG00000027188,ENSGALG00000015433,ENSGALG00000004106,ENSGALG00000007493,ENSGALG00000012538,ENSGALG00000006198,ENSGALG00000007077,ENSGALG00000026536,ENSGALG00000010798
GO:0032508	DNA duplex unwinding	biological_process	0.0001335	0.15986	4	96	30	12290	ENSGALG00000012546,ENSGALG00000008538,ENSGALG00000004037,ENSGALG00000006037
GO:0032392	DNA geometric change	biological_process	0.00020446	0.2217	4	96	34	12290	ENSGALG00000004037,ENSGALG00000006037,ENSGALG00000012546,ENSGALG00000008538
GO:0006066	alcohol metabolic process	biological_process	0.00021815	0.2217	7	96	159	12290	ENSGALG00000026536,ENSGALG00000027188,ENSGALG00000010798,ENSGALG00000015433,ENSGALG00000004106,ENSGALG00000007493,ENSGALG00000006198
GO:0090307	mitotic spindle assembly	biological_process	0.00022216	0.2217	4	96	37	12290	ENSGALG00000009971,ENSGALG00000033231,ENSGALG00000006110,ENSGALG00000039964
GO:1901617	organic hydroxy compound biosynthetic process	biological_process	0.00023849	0.22547	6	96	110	12290	ENSGALG00000004106,ENSGALG00000006198,ENSGALG00000012538,ENSGALG00000026536,ENSGALG00000027188,ENSGALG00000010798
GO:0046165	alcohol biosynthetic process	biological_process	0.00025987	0.2334	5	96	73	12290	ENSGALG00000006198,ENSGALG00000004106,ENSGALG00000010798,ENSGALG00000027188,ENSGALG00000026536
GO:0051443	positive regulation of ubiquitin-protein transferase activity	biological_process	0.00042325	0.36204	3	96	20	12290	ENSGALG00000009971,ENSGALG00000006110,ENSGALG00000025915
GO:1902850	microtubule cytoskeleton organization involved in mitosis	biological_process	0.00053028	0.42618	4	96	46	12290	ENSGALG00000039964,ENSGALG00000006110,ENSGALG00000009971,ENSGALG00000033231
GO:0002042	cell migration involved in sprouting angiogenesis	biological_process	0.00054569	0.42618	3	96	20	12290	ENSGALG00000032029,ENSGALG00000037437,ENSGALG00000010854
GO:0051351	positive regulation of ligase activity	biological_process	0.000713	0.51231	3	96	24	12290	ENSGALG00000025915,ENSGALG00000006110,ENSGALG00000009971
GO:0071376	cellular response to corticotropin-releasing hormone stimulus	biological_process	0.00082661	0.54994	2	96	5	12290	ENSGALG00000012538,ENSGALG00000043727
GO:0043435	response to corticotropin-releasing hormone	biological_process	0.0012095	0.72419	2	96	6	12290	ENSGALG00000043727,ENSGALG00000012538
GO:1904668	positive regulation of ubiquitin protein ligase activity	biological_process	0.0012566	0.72812	2	96	7	12290	ENSGALG00000006110,ENSGALG00000009971
GO:0006261	DNA-dependent DNA replication	biological_process	0.0013414	0.75298	5	96	96	12290	ENSGALG00000016676,ENSGALG00000006037,ENSGALG00000004037,ENSGALG00000012546,ENSGALG00000008538
GO:0006270	DNA replication initiation	biological_process	0.0015855	0.86301	3	96	29	12290	ENSGALG00000012546,ENSGALG00000006037,ENSGALG00000016676
GO:0051225	spindle assembly	biological_process	0.0016456	0.86938	4	96	60	12290	ENSGALG00000039964,ENSGALG00000006110,ENSGALG00000033231,ENSGALG00000009971
GO:0006271	DNA strand elongation involved in DNA replication	biological_process	0.0018284	0.92068	2	96	8	12290	ENSGALG00000004037,ENSGALG00000008538
GO:0008610	lipid biosynthetic process	biological_process	0.0019903	0.92068	8	96	290	12290	ENSGALG00000004106,ENSGALG00000007493,ENSGALG00000006198,ENSGALG00000007669,ENSGALG00000010798,ENSGALG00000006723,ENSGALG00000009988,ENSGALG00000027188
GO:0045444	fat cell differentiation	biological_process	0.0019989	0.92068	5	96	113	12290	ENSGALG00000005378,ENSGALG00000027188,ENSGALG00000009450,ENSGALG00000043727,ENSGALG00000012538
GO:1901576	organic substance biosynthetic process	biological_process	0.0020723	0.92253	38	96	3157	12290	ENSGALG00000006723,ENSGALG00000034140,ENSGALG00000004037,ENSGALG00000009312,ENSGALG00000004106,ENSGALG00000005378,ENSGALG00000043727,Novel01413,ENSGALG00000032029,Novel00038,ENSGALG00000014184,ENSGALG00000010854,ENSGALG00000012538,ENSGALG00000008538,ENSGALG00000010036,ENSGALG00000006198,ENSGALG00000007493,ENSGALG00000015433,ENSGALG00000010798,ENSGALG00000008308,ENSGALG00000041280,ENSGALG000000066…
GO:0007052	mitotic spindle organization	biological_process	0.0021056	0.92253	4	96	62	12290	ENSGALG00000039964,ENSGALG00000033231,ENSGALG00000009971,ENSGALG00000006110
GO:0042789	mRNA transcription from RNA polymerase II promoter	biological_process	0.0023462	0.95785	2	96	9	12290	ENSGALG00000032029,ENSGALG00000027188
GO:0009058	biosynthetic process	biological_process	0.0028236	1	38	96	3213	12290	ENSGALG00000004037,ENSGALG00000009312,ENSGALG00000034140,ENSGALG00000006723,ENSGALG00000005378,ENSGALG00000004106,Novel00038,ENSGALG00000014184,ENSGALG00000010854,Novel01413,ENSGALG00000032029,ENSGALG00000043727,ENSGALG00000008308,ENSGALG00000010798,ENSGALG00000006670,ENSGALG00000041280,ENSGALG00000007493,ENSGALG00000010036,ENSGALG00000008538,ENSGALG00000006198,ENSGALG00000012538,ENSGALG000000154…
GO:0009299	mRNA transcription	biological_process	0.0033352	1	2	96	11	12290	ENSGALG00000027188,ENSGALG00000032029
GO:0044283	small molecule biosynthetic process	biological_process	0.003528	1	7	96	250	12290	ENSGALG00000010798,ENSGALG00000027188,ENSGALG00000026536,ENSGALG00000009988,ENSGALG00000007669,ENSGALG00000006198,ENSGALG00000004106
GO:0015979	photosynthesis	biological_process	0.0045805	1	2	96	9	12290	Novel00294,Novel01496
GO:0022616	DNA strand elongation	biological_process	0.0049607	1	2	96	13	12290	ENSGALG00000008538,ENSGALG00000004037
GO:0043434	response to peptide hormone	biological_process	0.0052778	1	5	96	136	12290	ENSGALG00000027188,ENSGALG00000010854,ENSGALG00000007669,ENSGALG00000012538,ENSGALG00000043727
GO:0044711	single-organism biosynthetic process	biological_process	0.0057475	1	14	96	857	12290	ENSGALG00000007191,ENSGALG00000015433,ENSGALG00000007493,ENSGALG00000004106,ENSGALG00000006198,ENSGALG00000008538,ENSGALG00000007669,ENSGALG00000006670,ENSGALG00000026536,ENSGALG00000010798,ENSGALG00000009988,ENSGALG00000006723,ENSGALG00000027188,ENSGALG00000004037
GO:0098813	nuclear chromosome segregation	biological_process	0.0058117	1	5	96	140	12290	ENSGALG00000039964,ENSGALG00000015874,ENSGALG00000006110,ENSGALG00000009971,ENSGALG00000033231
GO:0043534	blood vessel endothelial cell migration	biological_process	0.0061763	1	3	96	46	12290	ENSGALG00000032029,ENSGALG00000037437,ENSGALG00000010854
GO:0032467	positive regulation of cytokinesis	biological_process	0.0063522	1	2	96	15	12290	ENSGALG00000033231,ENSGALG00000007675
GO:1902296	DNA strand elongation involved in cell cycle DNA replication	biological_process	0.0063672	1	1	96	1	12290	ENSGALG00000008538
GO:1902319	DNA strand elongation involved in nuclear cell cycle DNA replication	biological_process	0.0063672	1	1	96	1	12290	ENSGALG00000008538
GO:1902983	DNA strand elongation involved in mitotic DNA replication	biological_process	0.0063672	1	1	96	1	12290	ENSGALG00000008538
GO:0031651	negative regulation of heat generation	biological_process	0.0064012	1	1	96	1	12290	ENSGALG00000025915
GO:0090327	negative regulation of locomotion involved in locomotory behavior	biological_process	0.0064012	1	1	96	1	12290	ENSGALG00000025915
GO:0002040	sprouting angiogenesis	biological_process	0.0066444	1	3	96	46	12290	ENSGALG00000010854,ENSGALG00000037437,ENSGALG00000032029
GO:0000070	mitotic sister chromatid segregation	biological_process	0.0069203	1	4	96	90	12290	ENSGALG00000039964,ENSGALG00000009971,ENSGALG00000015874,ENSGALG00000006110
GO:0016480	negative regulation of transcription from RNA polymerase III promoter	biological_process	0.0073452	1	1	96	1	12290	ENSGALG00000032777
GO:0051704	multi-organism process	biological_process	0.0074223	1	14	96	848	12290	Novel00751,ENSGALG00000033231,Novel00254,ENSGALG00000005378,Novel00294,ENSGALG00000015026,Novel01496,ENSGALG00000015433,ENSGALG00000009450,ENSGALG00000040704,ENSGALG00000041459,ENSGALG00000015419,Novel00973,Novel01413
GO:0070194	synaptonemal complex disassembly	biological_process	0.0079509	1	1	96	1	12290	ENSGALG00000006110
GO:0042222	interleukin-1 biosynthetic process	biological_process	0.0080902	1	1	96	1	12290	ENSGALG00000007669
GO:0045360	regulation of interleukin-1 biosynthetic process	biological_process	0.0080902	1	1	96	1	12290	ENSGALG00000007669
GO:0045362	positive regulation of interleukin-1 biosynthetic process	biological_process	0.0080902	1	1	96	1	12290	ENSGALG00000007669
GO:0050720	interleukin-1 beta biosynthetic process	biological_process	0.0080902	1	1	96	1	12290	ENSGALG00000007669
GO:0050722	regulation of interleukin-1 beta biosynthetic process	biological_process	0.0080902	1	1	96	1	12290	ENSGALG00000007669
GO:0050725	positive regulation of interleukin-1 beta biosynthetic process	biological_process	0.0080902	1	1	96	1	12290	ENSGALG00000007669
GO:0098758	response to interleukin-8	biological_process	0.0080902	1	1	96	1	12290	ENSGALG00000007669
GO:0098759	cellular response to interleukin-8	biological_process	0.0080902	1	1	96	1	12290	ENSGALG00000007669
GO:0000819	sister chromatid segregation	biological_process	0.0083167	1	4	96	96	12290	ENSGALG00000009971,ENSGALG00000015874,ENSGALG00000006110,ENSGALG00000039964
GO:0016131	brassinosteroid metabolic process	biological_process	0.0084408	1	1	96	1	12290	ENSGALG00000004106
GO:0016132	brassinosteroid biosynthetic process	biological_process	0.0084408	1	1	96	1	12290	ENSGALG00000004106
GO:0009059	macromolecule biosynthetic process	biological_process	0.0084759	1	31	96	2595	12290	ENSGALG00000032029,Novel01413,ENSGALG00000043727,ENSGALG00000010854,ENSGALG00000014184,Novel00038,ENSGALG00000032777,ENSGALG00000015433,ENSGALG00000012538,ENSGALG00000008538,ENSGALG00000010036,ENSGALG00000007669,ENSGALG00000006110,ENSGALG00000006670,ENSGALG00000030847,ENSGALG00000041280,ENSGALG00000016676,ENSGALG00000008308,ENSGALG00000033631,Novel00973,ENSGALG00000034140,ENSGALG00000009312,ENSGA…
GO:1990697	protein depalmitoleylation	biological_process	0.0085745	1	1	96	1	12290	ENSGALG00000002900
GO:0035601	protein deacylation	biological_process	0.008688	1	3	96	53	12290	ENSGALG00000002900,ENSGALG00000010854,ENSGALG00000027188
GO:0098732	macromolecule deacylation	biological_process	0.008688	1	3	96	53	12290	ENSGALG00000002900,ENSGALG00000010854,ENSGALG00000027188
GO:0060137	maternal process involved in parturition	biological_process	0.0087285	1	1	96	1	12290	ENSGALG00000005378
GO:0030038	contractile actin filament bundle assembly	biological_process	0.008758	1	1	96	1	12290	ENSGALG00000032029
GO:0033316	meiotic spindle assembly checkpoint	biological_process	0.0088028	1	1	96	1	12290	ENSGALG00000015874
GO:0044779	meiotic spindle checkpoint	biological_process	0.0088028	1	1	96	1	12290	ENSGALG00000015874
GO:1903096	protein localization to meiotic spindle midzone	biological_process	0.0088028	1	1	96	1	12290	ENSGALG00000015874
GO:0007143	female meiotic division	biological_process	0.0089401	1	2	96	16	12290	ENSGALG00000006110,ENSGALG00000015874
GO:0035914	skeletal muscle cell differentiation	biological_process	0.0090062	1	3	96	56	12290	ENSGALG00000007669,ENSGALG00000043727,ENSGALG00000005378
GO:0006863	purine nucleobase transport	biological_process	0.0090244	1	1	96	1	12290	ENSGALG00000004261
GO:0051438	regulation of ubiquitin-protein transferase activity	biological_process	0.0090499	1	3	96	53	12290	ENSGALG00000009971,ENSGALG00000006110,ENSGALG00000025915
GO:0051340	regulation of ligase activity	biological_process	0.0092074	1	3	96	54	12290	ENSGALG00000025915,ENSGALG00000006110,ENSGALG00000009971
GO:0000002	mitochondrial genome maintenance	biological_process	0.0098669	1	2	96	19	12290	ENSGALG00000004037,ENSGALG00000002605
GO:0051302	regulation of cell division	biological_process	0.0099481	1	5	96	166	12290	ENSGALG00000007675,ENSGALG00000015874,ENSGALG00000006110,ENSGALG00000009971,ENSGALG00000033231
GO:0033260	nuclear DNA replication	biological_process	0.010035	1	2	96	17	12290	ENSGALG00000004037,ENSGALG00000008538
GO:0032611	interleukin-1 beta production	biological_process	0.010056	1	2	96	20	12290	ENSGALG00000015433,ENSGALG00000007669
GO:0007067	mitotic nuclear division	biological_process	0.010149	1	5	96	160	12290	ENSGALG00000039964,ENSGALG00000006110,ENSGALG00000015874,ENSGALG00000033231,ENSGALG00000009971
GO:0035747	natural killer cell chemotaxis	biological_process	0.010425	1	1	96	2	12290	ENSGALG00000006346
GO:2000501	regulation of natural killer cell chemotaxis	biological_process	0.010425	1	1	96	2	12290	ENSGALG00000006346
GO:2000503	positive regulation of natural killer cell chemotaxis	biological_process	0.010425	1	1	96	2	12290	ENSGALG00000006346
GO:0034645	cellular macromolecule biosynthetic process	biological_process	0.010547	1	30	96	2528	12290	ENSGALG00000008308,ENSGALG00000033631,ENSGALG00000006110,ENSGALG00000006670,ENSGALG00000016676,ENSGALG00000041280,ENSGALG00000030847,ENSGALG00000008538,ENSGALG00000010036,ENSGALG00000007669,ENSGALG00000012538,ENSGALG00000032777,ENSGALG00000015433,ENSGALG00000014184,ENSGALG00000010854,ENSGALG00000032029,Novel01413,ENSGALG00000043727,ENSGALG00000006037,ENSGALG00000005378,ENSGALG00000001918,ENSGALG0…
GO:0007051	spindle organization	biological_process	0.01115	1	4	96	97	12290	ENSGALG00000039964,ENSGALG00000006110,ENSGALG00000033231,ENSGALG00000009971
GO:1903047	mitotic cell cycle process	biological_process	0.011224	1	8	96	365	12290	ENSGALG00000009971,ENSGALG00000033231,ENSGALG00000015874,ENSGALG00000006110,ENSGALG00000008538,ENSGALG00000039964,ENSGALG00000004037,ENSGALG00000025810
GO:0001666	response to hypoxia	biological_process	0.011303	1	4	96	105	12290	ENSGALG00000032029,ENSGALG00000007669,ENSGALG00000012538,ENSGALG00000041459
GO:0036293	response to decreased oxygen levels	biological_process	0.011686	1	4	96	106	12290	ENSGALG00000041459,ENSGALG00000012538,ENSGALG00000007669,ENSGALG00000032029
GO:0055114	oxidation-reduction process	biological_process	0.011794	1	10	96	585	12290	ENSGALG00000001325,Novel00931,ENSGALG00000009365,Novel00469,ENSGALG00000000081,ENSGALG00000010798,ENSGALG00000006670,ENSGALG00000004106,ENSGALG00000007493,ENSGALG00000005095
GO:1901652	response to peptide	biological_process	0.011845	1	5	96	164	12290	ENSGALG00000027188,ENSGALG00000010854,ENSGALG00000007669,ENSGALG00000012538,ENSGALG00000043727
GO:0044252	negative regulation of multicellular organismal metabolic process	biological_process	0.01244	1	1	96	2	12290	ENSGALG00000025915
GO:0009725	response to hormone	biological_process	0.012551	1	7	96	310	12290	ENSGALG00000043727,ENSGALG00000032029,ENSGALG00000007669,ENSGALG00000012538,ENSGALG00000041459,ENSGALG00000010854,ENSGALG00000027188
GO:0002536	respiratory burst involved in inflammatory response	biological_process	0.013169	1	1	96	2	12290	ENSGALG00000009450
GO:0060264	regulation of respiratory burst involved in inflammatory response	biological_process	0.013169	1	1	96	2	12290	ENSGALG00000009450
GO:0060266	negative regulation of respiratory burst involved in inflammatory response	biological_process	0.013169	1	1	96	2	12290	ENSGALG00000009450
GO:0009719	response to endogenous stimulus	biological_process	0.013362	1	12	96	720	12290	ENSGALG00000015433,ENSGALG00000012538,ENSGALG00000007669,ENSGALG00000004261,ENSGALG00000043727,ENSGALG00000032029,ENSGALG00000037437,ENSGALG00000010854,ENSGALG00000041459,ENSGALG00000027891,ENSGALG00000027188,ENSGALG00000014184
GO:0051445	regulation of meiotic cell cycle	biological_process	0.013464	1	2	96	24	12290	ENSGALG00000009971,ENSGALG00000015874
GO:0031398	positive regulation of protein ubiquitination	biological_process	0.014269	1	3	96	65	12290	ENSGALG00000025915,ENSGALG00000009971,ENSGALG00000006110
GO:0010207	photosystem II assembly	biological_process	0.014457	1	1	96	1	12290	Novel00294
GO:0044771	meiotic cell cycle phase transition	biological_process	0.014541	1	1	96	2	12290	ENSGALG00000015874
GO:0044785	metaphase/anaphase transition of meiotic cell cycle	biological_process	0.014541	1	1	96	2	12290	ENSGALG00000015874
GO:1901993	regulation of meiotic cell cycle phase transition	biological_process	0.014541	1	1	96	2	12290	ENSGALG00000015874
GO:1901994	negative regulation of meiotic cell cycle phase transition	biological_process	0.014541	1	1	96	2	12290	ENSGALG00000015874
GO:1902102	regulation of metaphase/anaphase transition of meiotic cell cycle	biological_process	0.014541	1	1	96	2	12290	ENSGALG00000015874
GO:1902103	negative regulation of metaphase/anaphase transition of meiotic cell cycle	biological_process	0.014541	1	1	96	2	12290	ENSGALG00000015874
GO:0032612	interleukin-1 production	biological_process	0.014752	1	2	96	25	12290	ENSGALG00000015433,ENSGALG00000007669
GO:0090050	positive regulation of cell migration involved in sprouting angiogenesis	biological_process	0.015074	1	1	96	2	12290	ENSGALG00000010854
GO:0015851	nucleobase transport	biological_process	0.01511	1	1	96	2	12290	ENSGALG00000004261
GO:0015855	pyrimidine nucleobase transport	biological_process	0.01511	1	1	96	2	12290	ENSGALG00000004261
GO:0006629	lipid metabolic process	biological_process	0.015124	1	11	96	667	12290	ENSGALG00000007077,ENSGALG00000010798,ENSGALG00000026536,ENSGALG00000015433,ENSGALG00000007669,ENSGALG00000006198,ENSGALG00000004106,ENSGALG00000007493,ENSGALG00000027188,ENSGALG00000009988,ENSGALG00000006723
GO:0060612	adipose tissue development	biological_process	0.015166	1	2	96	23	12290	ENSGALG00000005095,ENSGALG00000025915
GO:0090325	regulation of locomotion involved in locomotory behavior	biological_process	0.015232	1	1	96	2	12290	ENSGALG00000025915
GO:0051983	regulation of chromosome segregation	biological_process	0.015377	1	3	96	61	12290	ENSGALG00000015874,ENSGALG00000006110,ENSGALG00000033231
GO:0060532	bronchus cartilage development	biological_process	0.016228	1	1	96	2	12290	ENSGALG00000032029
GO:0061145	lung smooth muscle development	biological_process	0.016228	1	1	96	2	12290	ENSGALG00000032029
GO:0010867	positive regulation of triglyceride biosynthetic process	biological_process	0.016254	1	1	96	2	12290	ENSGALG00000027188
GO:0071615	oxidative deethylation	biological_process	0.016332	1	1	96	2	12290	ENSGALG00000001325
GO:0070482	response to oxygen levels	biological_process	0.016505	1	4	96	118	12290	ENSGALG00000041459,ENSGALG00000012538,ENSGALG00000007669,ENSGALG00000032029
GO:0070830	bicellular tight junction assembly	biological_process	0.01654	1	2	96	23	12290	ENSGALG00000032029,ENSGALG00000037316
GO:0046104	thymidine metabolic process	biological_process	0.016664	1	1	96	2	12290	ENSGALG00000007191
GO:0046125	pyrimidine deoxyribonucleoside metabolic process	biological_process	0.016664	1	1	96	2	12290	ENSGALG00000007191
GO:0051191	prosthetic group biosynthetic process	biological_process	0.016769	1	1	96	1	12290	Novel00038
GO:2000182	regulation of progesterone biosynthetic process	biological_process	0.01682	1	1	96	2	12290	ENSGALG00000007669
GO:0071375	cellular response to peptide hormone stimulus	biological_process	0.016963	1	4	96	119	12290	ENSGALG00000010854,ENSGALG00000027188,ENSGALG00000043727,ENSGALG00000012538
GO:0071103	DNA conformation change	biological_process	0.017015	1	4	96	123	12290	ENSGALG00000004037,ENSGALG00000006037,ENSGALG00000012546,ENSGALG00000008538
GO:0071879	positive regulation of adrenergic receptor signaling pathway	biological_process	0.017086	1	1	96	2	12290	ENSGALG00000025915
GO:0016128	phytosteroid metabolic process	biological_process	0.017138	1	1	96	2	12290	ENSGALG00000004106
GO:0016129	phytosteroid biosynthetic process	biological_process	0.017138	1	1	96	2	12290	ENSGALG00000004106
GO:0051866	general adaptation syndrome	biological_process	0.017213	1	1	96	2	12290	ENSGALG00000012538
GO:0043588	skin development	biological_process	0.017343	1	4	96	112	12290	ENSGALG00000010798,ENSGALG00000010036,ENSGALG00000032029,ENSGALG00000025915
GO:0002679	respiratory burst involved in defense response	biological_process	0.017377	1	1	96	3	12290	ENSGALG00000009450
GO:1990264	peptidyl-tyrosine dephosphorylation involved in inactivation of protein kinase activity	biological_process	0.017499	1	1	96	2	12290	ENSGALG00000009450
GO:0071173	spindle assembly checkpoint	biological_process	0.018027	1	2	96	23	12290	ENSGALG00000015874,ENSGALG00000006110
GO:0009877	nodulation	biological_process	0.018472	1	1	96	2	12290	Novel00294
GO:0009878	nodule morphogenesis	biological_process	0.018472	1	1	96	2	12290	Novel00294
GO:0021538	epithalamus development	biological_process	0.018613	1	1	96	2	12290	ENSGALG00000012538
GO:0021986	habenula development	biological_process	0.018613	1	1	96	2	12290	ENSGALG00000012538
GO:1901360	organic cyclic compound metabolic process	biological_process	0.018959	1	35	96	3211	12290	ENSGALG00000033631,ENSGALG00000006110,ENSGALG00000016676,ENSGALG00000030847,ENSGALG00000011522,ENSGALG00000007669,ENSGALG00000032777,ENSGALG00000005095,Novel00425,ENSGALG00000027188,ENSGALG00000041459,Novel00973,ENSGALG00000006037,ENSGALG00000001918,ENSGALG00000012546,ENSGALG00000040086,ENSGALG00000007191,ENSGALG00000014184,ENSGALG00000010854,ENSGALG00000032029,ENSGALG00000043727,ENSGALG000000083…
GO:0042446	hormone biosynthetic process	biological_process	0.018989	1	2	96	28	12290	ENSGALG00000004106,ENSGALG00000007669
GO:0044403	symbiosis, encompassing mutualism through parasitism	biological_process	0.018999	1	5	96	191	12290	Novel00973,Novel01496,Novel00751,Novel00254,Novel00294
GO:0044419	interspecies interaction between organisms	biological_process	0.018999	1	5	96	191	12290	Novel00294,Novel00751,Novel00254,Novel01496,Novel00973
GO:0019069	viral capsid assembly	biological_process	0.0191	1	1	96	1	12290	Novel01496
GO:0090102	cochlea development	biological_process	0.01924	1	2	96	28	12290	ENSGALG00000006037,ENSGALG00000030847
GO:1902100	negative regulation of metaphase/anaphase transition of cell cycle	biological_process	0.019291	1	2	96	24	12290	ENSGALG00000015874,ENSGALG00000006110
GO:0007059	chromosome segregation	biological_process	0.019565	1	5	96	187	12290	ENSGALG00000039964,ENSGALG00000009971,ENSGALG00000033231,ENSGALG00000015874,ENSGALG00000006110
GO:0043066	negative regulation of apoptotic process	biological_process	0.019823	1	8	96	430	12290	ENSGALG00000010798,ENSGALG00000003484,ENSGALG00000006110,ENSGALG00000012538,ENSGALG00000000619,ENSGALG00000037437,ENSGALG00000009572,ENSGALG00000043727
GO:0032489	regulation of Cdc42 protein signal transduction	biological_process	0.02003	1	1	96	2	12290	ENSGALG00000015433
GO:0002118	aggressive behavior	biological_process	0.020411	1	1	96	3	12290	ENSGALG00000015419
GO:0000281	mitotic cytokinesis	biological_process	0.020689	1	2	96	25	12290	ENSGALG00000006110,ENSGALG00000033231
GO:1902990	mitotic telomere maintenance via semi-conservative replication	biological_process	0.020949	1	1	96	2	12290	ENSGALG00000004037
GO:0044786	cell cycle DNA replication	biological_process	0.021064	1	2	96	25	12290	ENSGALG00000008538,ENSGALG00000004037
GO:0015837	amine transport	biological_process	0.021065	1	2	96	31	12290	ENSGALG00000004261,ENSGALG00000002015
GO:0006915	apoptotic process	biological_process	0.021387	1	13	96	884	12290	ENSGALG00000003484,ENSGALG00000006110,ENSGALG00000010798,ENSGALG00000006037,ENSGALG00000015026,ENSGALG00000007669,ENSGALG00000012538,ENSGALG00000041459,ENSGALG00000000619,ENSGALG00000043727,ENSGALG00000037437,ENSGALG00000009572,ENSGALG00000027874
GO:0060155	platelet dense granule organization	biological_process	0.021826	1	1	96	2	12290	ENSGALG00000015433
GO:1903322	positive regulation of protein modification by small protein conjugation or removal	biological_process	0.021994	1	3	96	76	12290	ENSGALG00000006110,ENSGALG00000009971,ENSGALG00000025915
GO:0090398	cellular senescence	biological_process	0.022093	1	2	96	27	12290	ENSGALG00000005378,ENSGALG00000032029
GO:0008152	metabolic process	biological_process	0.022107	1	64	96	6831	12290	ENSGALG00000000081,ENSGALG00000027188,Novel00425,ENSGALG00000002605,ENSGALG00000007191,ENSGALG00000009450,ENSGALG00000015874,ENSGALG00000009572,ENSGALG00000031380,ENSGALG00000026536,ENSGALG00000016676,ENSGALG00000030847,ENSGALG00000006723,ENSGALG00000004037,ENSGALG00000025810,ENSGALG00000009312,ENSGALG00000004106,Novel01413,ENSGALG00000043727,ENSGALG00000007493,ENSGALG00000010036,ENSGALG000000085…
GO:0043069	negative regulation of programmed cell death	biological_process	0.022169	1	8	96	438	12290	ENSGALG00000010798,ENSGALG00000003484,ENSGALG00000006110,ENSGALG00000012538,ENSGALG00000000619,ENSGALG00000043727,ENSGALG00000009572,ENSGALG00000037437
GO:0044281	small molecule metabolic process	biological_process	0.022347	1	14	96	1019	12290	ENSGALG00000010798,ENSGALG00000026536,ENSGALG00000030847,ENSGALG00000007077,ENSGALG00000007669,ENSGALG00000006198,ENSGALG00000004106,ENSGALG00000007493,ENSGALG00000005095,ENSGALG00000015433,ENSGALG00000007191,ENSGALG00000027188,ENSGALG00000041459,ENSGALG00000009988
GO:0009240	isopentenyl diphosphate biosynthetic process	biological_process	0.022537	1	1	96	3	12290	ENSGALG00000006723
GO:0046490	isopentenyl diphosphate metabolic process	biological_process	0.022537	1	1	96	3	12290	ENSGALG00000006723
GO:0051005	negative regulation of lipoprotein lipase activity	biological_process	0.022809	1	1	96	3	12290	ENSGALG00000000619
GO:0007626	locomotory behavior	biological_process	0.022911	1	4	96	130	12290	ENSGALG00000002015,ENSGALG00000025915,ENSGALG00000015419,ENSGALG00000012538
GO:0003062	regulation of heart rate by chemical signal	biological_process	0.023033	1	1	96	3	12290	ENSGALG00000027188
GO:0060268	negative regulation of respiratory burst	biological_process	0.023054	1	1	96	3	12290	ENSGALG00000009450
GO:0009791	post-embryonic development	biological_process	0.023062	1	3	96	67	12290	Novel00294,ENSGALG00000012538,ENSGALG00000004106
GO:1901653	cellular response to peptide	biological_process	0.023241	1	4	96	130	12290	ENSGALG00000027188,ENSGALG00000010854,ENSGALG00000012538,ENSGALG00000043727
GO:0045080	positive regulation of chemokine biosynthetic process	biological_process	0.023277	1	1	96	3	12290	ENSGALG00000007669
GO:0031577	spindle checkpoint	biological_process	0.023392	1	2	96	26	12290	ENSGALG00000015874,ENSGALG00000006110
GO:0033567	DNA replication, Okazaki fragment processing	biological_process	0.023962	1	1	96	3	12290	ENSGALG00000004037
GO:0043137	DNA replication, removal of RNA primer	biological_process	0.023962	1	1	96	3	12290	ENSGALG00000004037
GO:0032922	circadian regulation of gene expression	biological_process	0.024197	1	2	96	29	12290	ENSGALG00000005378,ENSGALG00000008308
GO:0012501	programmed cell death	biological_process	0.024205	1	13	96	898	12290	ENSGALG00000043727,ENSGALG00000027874,ENSGALG00000037437,ENSGALG00000009572,ENSGALG00000041459,ENSGALG00000000619,ENSGALG00000012538,ENSGALG00000007669,ENSGALG00000015026,ENSGALG00000010798,ENSGALG00000006037,ENSGALG00000006110,ENSGALG00000003484
GO:0045542	positive regulation of cholesterol biosynthetic process	biological_process	0.024392	1	1	96	3	12290	ENSGALG00000027188
GO:0090205	positive regulation of cholesterol metabolic process	biological_process	0.024392	1	1	96	3	12290	ENSGALG00000027188
GO:0006701	progesterone biosynthetic process	biological_process	0.024418	1	1	96	3	12290	ENSGALG00000007669
GO:0007567	parturition	biological_process	0.024788	1	1	96	3	12290	ENSGALG00000005378
GO:0015791	polyol transport	biological_process	0.024811	1	1	96	4	12290	ENSGALG00000004261
GO:0043504	mitochondrial DNA repair	biological_process	0.024865	1	1	96	3	12290	ENSGALG00000004037
GO:1900222	negative regulation of beta-amyloid clearance	biological_process	0.024979	1	1	96	3	12290	ENSGALG00000032029
GO:0071495	cellular response to endogenous stimulus	biological_process	0.025659	1	10	96	609	12290	ENSGALG00000027188,ENSGALG00000014184,ENSGALG00000027891,ENSGALG00000010854,ENSGALG00000041459,ENSGALG00000037437,ENSGALG00000043727,ENSGALG00000004261,ENSGALG00000007669,ENSGALG00000012538
GO:0015917	aminophospholipid transport	biological_process	0.025829	1	1	96	2	12290	ENSGALG00000015433
GO:2000074	regulation of type B pancreatic cell development	biological_process	0.026218	1	1	96	3	12290	ENSGALG00000005378
GO:0030397	membrane disassembly	biological_process	0.026327	1	1	96	3	12290	ENSGALG00000006110
GO:0051081	nuclear envelope disassembly	biological_process	0.026327	1	1	96	3	12290	ENSGALG00000006110
GO:0060022	hard palate development	biological_process	0.02667	1	1	96	3	12290	ENSGALG00000030847
GO:0090403	oxidative stress-induced premature senescence	biological_process	0.027172	1	1	96	3	12290	ENSGALG00000005378
GO:0000912	assembly of actomyosin apparatus involved in cytokinesis	biological_process	0.027599	1	1	96	3	12290	ENSGALG00000033231
GO:0000915	actomyosin contractile ring assembly	biological_process	0.027599	1	1	96	3	12290	ENSGALG00000033231
GO:0044837	actomyosin contractile ring organization	biological_process	0.027599	1	1	96	3	12290	ENSGALG00000033231
GO:0003150	muscular septum morphogenesis	biological_process	0.027915	1	1	96	4	12290	ENSGALG00000030847
GO:0050810	regulation of steroid biosynthetic process	biological_process	0.027986	1	2	96	30	12290	ENSGALG00000027188,ENSGALG00000007669
GO:0001829	trophectodermal cell differentiation	biological_process	0.028045	1	1	96	4	12290	ENSGALG00000032029
GO:0032488	Cdc42 protein signal transduction	biological_process	0.0284	1	1	96	3	12290	ENSGALG00000015433
GO:0006260	DNA replication	biological_process	0.028509	1	5	96	203	12290	ENSGALG00000006037,ENSGALG00000004037,ENSGALG00000016676,ENSGALG00000008538,ENSGALG00000012546
GO:0000122	negative regulation of transcription from RNA polymerase II promoter	biological_process	0.029473	1	8	96	452	12290	ENSGALG00000032029,ENSGALG00000027188,ENSGALG00000010854,ENSGALG00000012538,ENSGALG00000007669,ENSGALG00000001918,ENSGALG00000008308,ENSGALG00000006110
GO:0034641	cellular nitrogen compound metabolic process	biological_process	0.029532	1	36	96	3456	12290	ENSGALG00000008308,ENSGALG00000010884,ENSGALG00000041280,ENSGALG00000008538,ENSGALG00000010036,ENSGALG00000012538,ENSGALG00000015433,ENSGALG00000014184,ENSGALG00000010854,ENSGALG00000032029,ENSGALG00000027874,Novel01413,ENSGALG00000043727,ENSGALG00000005378,ENSGALG00000004037,ENSGALG00000009312,ENSGALG00000034140,ENSGALG00000033631,ENSGALG00000007077,ENSGALG00000006110,ENSGALG00000016676,ENSGALG0…
GO:1904666	regulation of ubiquitin protein ligase activity	biological_process	0.029626	1	2	96	32	12290	ENSGALG00000006110,ENSGALG00000009971
GO:0031650	regulation of heat generation	biological_process	0.029635	1	1	96	4	12290	ENSGALG00000025915
GO:0043297	apical junction assembly	biological_process	0.029752	1	2	96	32	12290	ENSGALG00000032029,ENSGALG00000037316
GO:0044249	cellular biosynthetic process	biological_process	0.029857	1	33	96	3102	12290	ENSGALG00000043727,Novel01413,ENSGALG00000032029,Novel00038,ENSGALG00000014184,ENSGALG00000010854,ENSGALG00000008538,ENSGALG00000010036,ENSGALG00000012538,ENSGALG00000015433,ENSGALG00000008308,ENSGALG00000041280,ENSGALG00000006670,ENSGALG00000006723,ENSGALG00000034140,ENSGALG00000004037,ENSGALG00000009312,ENSGALG00000005378,ENSGALG00000009988,ENSGALG00000007669,ENSGALG00000032777,ENSGALG000000336…
GO:0023016	signal transduction by trans-phosphorylation	biological_process	0.03007	1	1	96	3	12290	ENSGALG00000012992
GO:0061640	cytoskeleton-dependent cytokinesis	biological_process	0.030121	1	2	96	31	12290	ENSGALG00000006110,ENSGALG00000033231
GO:0032201	telomere maintenance via semi-conservative replication	biological_process	0.030222	1	1	96	3	12290	ENSGALG00000004037
GO:0009120	deoxyribonucleoside metabolic process	biological_process	0.030565	1	1	96	4	12290	ENSGALG00000007191
GO:0003257	positive regulation of transcription from RNA polymerase II promoter involved in myocardial precursor cell differentiation	biological_process	0.030635	1	1	96	4	12290	ENSGALG00000032029
GO:1901228	positive regulation of transcription from RNA polymerase II promoter involved in heart development	biological_process	0.030635	1	1	96	4	12290	ENSGALG00000032029
GO:0051255	spindle midzone assembly	biological_process	0.030836	1	1	96	4	12290	ENSGALG00000033231
GO:0051256	mitotic spindle midzone assembly	biological_process	0.030836	1	1	96	4	12290	ENSGALG00000033231
GO:0010631	epithelial cell migration	biological_process	0.030939	1	4	96	143	12290	ENSGALG00000037437,ENSGALG00000032029,ENSGALG00000009450,ENSGALG00000010854
GO:0042033	chemokine biosynthetic process	biological_process	0.031167	1	1	96	4	12290	ENSGALG00000007669
GO:0045073	regulation of chemokine biosynthetic process	biological_process	0.031167	1	1	96	4	12290	ENSGALG00000007669
GO:0050755	chemokine metabolic process	biological_process	0.031167	1	1	96	4	12290	ENSGALG00000007669
GO:0032007	negative regulation of TOR signaling	biological_process	0.031223	1	2	96	30	12290	ENSGALG00000041459,ENSGALG00000005378
GO:2001016	positive regulation of skeletal muscle cell differentiation	biological_process	0.031577	1	1	96	4	12290	ENSGALG00000005378
GO:0002949	tRNA threonylcarbamoyladenosine modification	biological_process	0.031786	1	1	96	5	12290	Novel00973
GO:0010866	regulation of triglyceride biosynthetic process	biological_process	0.032357	1	1	96	4	12290	ENSGALG00000027188
GO:0090132	epithelium migration	biological_process	0.032964	1	4	96	146	12290	ENSGALG00000009450,ENSGALG00000037437,ENSGALG00000032029,ENSGALG00000010854
GO:0060548	negative regulation of cell death	biological_process	0.032972	1	8	96	476	12290	ENSGALG00000012538,ENSGALG00000010798,ENSGALG00000003484,ENSGALG00000006110,ENSGALG00000037437,ENSGALG00000009572,ENSGALG00000043727,ENSGALG00000000619
GO:1902099	regulation of metaphase/anaphase transition of cell cycle	biological_process	0.033012	1	2	96	34	12290	ENSGALG00000015874,ENSGALG00000006110
GO:0031647	regulation of protein stability	biological_process	0.033065	1	4	96	151	12290	ENSGALG00000006198,Novel01496,ENSGALG00000027188,ENSGALG00000006110
GO:0010735	positive regulation of transcription via serum response element binding	biological_process	0.033581	1	1	96	4	12290	ENSGALG00000032029
GO:0044111	development involved in symbiotic interaction	biological_process	0.033743	1	1	96	4	12290	Novel00294
GO:0003084	positive regulation of systemic arterial blood pressure	biological_process	0.033853	1	1	96	3	12290	ENSGALG00000012992
GO:1901362	organic cyclic compound biosynthetic process	biological_process	0.033922	1	25	96	2187	12290	ENSGALG00000010854,ENSGALG00000014184,ENSGALG00000043727,ENSGALG00000032029,ENSGALG00000041280,ENSGALG00000030847,ENSGALG00000006110,ENSGALG00000010798,ENSGALG00000033631,ENSGALG00000008308,ENSGALG00000015433,ENSGALG00000032777,ENSGALG00000007669,ENSGALG00000010036,ENSGALG00000012538,ENSGALG00000006198,ENSGALG00000007493,ENSGALG00000027188,ENSGALG00000034140,Novel00973,ENSGALG00000005378,ENSGALG0…
GO:0000910	cytokinesis	biological_process	0.034248	1	3	96	80	12290	ENSGALG00000007675,ENSGALG00000006110,ENSGALG00000033231
GO:0090130	tissue migration	biological_process	0.034274	1	4	96	148	12290	ENSGALG00000009450,ENSGALG00000037437,ENSGALG00000032029,ENSGALG00000010854
GO:0045591	positive regulation of regulatory T cell differentiation	biological_process	0.035594	1	1	96	5	12290	ENSGALG00000009450
GO:0046689	response to mercury ion	biological_process	0.035678	1	1	96	5	12290	ENSGALG00000004261
GO:0051276	chromosome organization	biological_process	0.035903	1	10	96	618	12290	ENSGALG00000027188,ENSGALG00000004037,ENSGALG00000010854,ENSGALG00000009971,ENSGALG00000006037,ENSGALG00000006110,ENSGALG00000015874,ENSGALG00000008538,ENSGALG00000039964,ENSGALG00000012546
GO:0032465	regulation of cytokinesis	biological_process	0.036017	1	2	96	35	12290	ENSGALG00000007675,ENSGALG00000033231
GO:0060613	fat pad development	biological_process	0.03607	1	1	96	5	12290	ENSGALG00000025915
GO:0060534	trachea cartilage development	biological_process	0.036119	1	1	96	5	12290	ENSGALG00000032029
GO:0019684	photosynthesis, light reaction	biological_process	0.036352	1	1	96	3	12290	Novel00294
GO:0002230	positive regulation of defense response to virus by host	biological_process	0.036424	1	1	96	5	12290	ENSGALG00000015026
GO:0033313	meiotic cell cycle checkpoint	biological_process	0.036495	1	1	96	5	12290	ENSGALG00000015874
GO:0046826	negative regulation of protein export from nucleus	biological_process	0.036689	1	1	96	5	12290	ENSGALG00000003484
GO:0002011	morphogenesis of an epithelial sheet	biological_process	0.036705	1	2	96	35	12290	ENSGALG00000032029,ENSGALG00000007254
GO:0046886	positive regulation of hormone biosynthetic process	biological_process	0.036738	1	1	96	4	12290	ENSGALG00000007669
GO:0035338	long-chain fatty-acyl-CoA biosynthetic process	biological_process	0.036763	1	1	96	5	12290	ENSGALG00000009988
GO:0046949	fatty-acyl-CoA biosynthetic process	biological_process	0.036763	1	1	96	5	12290	ENSGALG00000009988
GO:0045636	positive regulation of melanocyte differentiation	biological_process	0.037017	1	1	96	4	12290	ENSGALG00000009572
GO:0048087	positive regulation of developmental pigmentation	biological_process	0.037017	1	1	96	4	12290	ENSGALG00000009572
GO:0050942	positive regulation of pigment cell differentiation	biological_process	0.037017	1	1	96	4	12290	ENSGALG00000009572
GO:1902913	positive regulation of neuroepithelial cell differentiation	biological_process	0.037017	1	1	96	4	12290	ENSGALG00000009572
GO:0006807	nitrogen compound metabolic process	biological_process	0.037196	1	37	96	3637	12290	ENSGALG00000009312,ENSGALG00000004037,ENSGALG00000034140,ENSGALG00000005378,ENSGALG00000010854,ENSGALG00000014184,ENSGALG00000032029,ENSGALG00000027874,Novel01413,ENSGALG00000043727,ENSGALG00000010884,ENSGALG00000041280,ENSGALG00000008308,ENSGALG00000015433,ENSGALG00000010036,ENSGALG00000008538,ENSGALG00000012538,ENSGALG00000041459,ENSGALG00000027188,Novel00425,ENSGALG00000002605,Novel00973,ENSGA…
GO:0085020	protein K6-linked ubiquitination	biological_process	0.037385	1	1	96	5	12290	ENSGALG00000003484
GO:1903320	regulation of protein modification by small protein conjugation or removal	biological_process	0.037608	1	4	96	157	12290	ENSGALG00000025915,ENSGALG00000007669,ENSGALG00000006110,ENSGALG00000009971
GO:0043154	negative regulation of cysteine-type endopeptidase activity involved in apoptotic process	biological_process	0.037748	1	2	96	40	12290	ENSGALG00000043727,ENSGALG00000010798
GO:0090009	primitive streak formation	biological_process	0.038094	1	1	96	5	12290	ENSGALG00000032029
GO:0016575	histone deacetylation	biological_process	0.038215	1	2	96	39	12290	ENSGALG00000010854,ENSGALG00000027188
GO:0071877	regulation of adrenergic receptor signaling pathway	biological_process	0.038352	1	1	96	4	12290	ENSGALG00000025915
GO:0060192	negative regulation of lipase activity	biological_process	0.038382	1	1	96	5	12290	ENSGALG00000000619
GO:0006268	DNA unwinding involved in DNA replication	biological_process	0.038911	1	1	96	5	12290	ENSGALG00000006037
GO:0044784	metaphase/anaphase transition of cell cycle	biological_process	0.039002	1	2	96	37	12290	ENSGALG00000015874,ENSGALG00000006110
GO:0090186	regulation of pancreatic juice secretion	biological_process	0.03913	1	1	96	4	12290	ENSGALG00000012992
GO:0090188	negative regulation of pancreatic juice secretion	biological_process	0.03913	1	1	96	4	12290	ENSGALG00000012992
GO:1902969	mitotic DNA replication	biological_process	0.039148	1	1	96	5	12290	ENSGALG00000008538
GO:0060947	cardiac vascular smooth muscle cell differentiation	biological_process	0.039482	1	1	96	4	12290	ENSGALG00000032029
GO:0043589	skin morphogenesis	biological_process	0.039597	1	1	96	5	12290	ENSGALG00000032029
GO:0007623	circadian rhythm	biological_process	0.039656	1	3	96	92	12290	ENSGALG00000027188,ENSGALG00000008308,ENSGALG00000005378
GO:0008219	cell death	biological_process	0.039873	1	13	96	966	12290	ENSGALG00000015026,ENSGALG00000007669,ENSGALG00000012538,ENSGALG00000006110,ENSGALG00000003484,ENSGALG00000006037,ENSGALG00000010798,ENSGALG00000037437,ENSGALG00000009572,ENSGALG00000027874,ENSGALG00000043727,ENSGALG00000000619,ENSGALG00000041459
GO:0016265	death	biological_process	0.039873	1	13	96	966	12290	ENSGALG00000000619,ENSGALG00000041459,ENSGALG00000037437,ENSGALG00000027874,ENSGALG00000009572,ENSGALG00000043727,ENSGALG00000006110,ENSGALG00000003484,ENSGALG00000006037,ENSGALG00000010798,ENSGALG00000015026,ENSGALG00000012538,ENSGALG00000007669
GO:0045892	negative regulation of transcription, DNA-templated	biological_process	0.039991	1	10	96	668	12290	ENSGALG00000032029,ENSGALG00000010854,ENSGALG00000027188,ENSGALG00000001918,ENSGALG00000032777,ENSGALG00000007669,ENSGALG00000012538,ENSGALG00000005378,ENSGALG00000006110,ENSGALG00000008308
GO:2000323	negative regulation of glucocorticoid receptor signaling pathway	biological_process	0.039997	1	1	96	5	12290	ENSGALG00000005378
GO:0034983	peptidyl-lysine deacetylation	biological_process	0.040144	1	1	96	5	12290	ENSGALG00000010854
GO:0010965	regulation of mitotic sister chromatid separation	biological_process	0.040156	1	2	96	38	12290	ENSGALG00000015874,ENSGALG00000006110
GO:0034502	protein localization to chromosome	biological_process	0.040539	1	2	96	36	12290	ENSGALG00000006110,ENSGALG00000015874
GO:0016032	viral process	biological_process	0.040668	1	4	96	162	12290	Novel00254,Novel00751,Novel00973,Novel01496
GO:0006357	regulation of transcription from RNA polymerase II promoter	biological_process	0.040761	1	15	96	1152	12290	ENSGALG00000034140,ENSGALG00000032029,ENSGALG00000043727,ENSGALG00000027188,ENSGALG00000010854,ENSGALG00000012538,ENSGALG00000010036,ENSGALG00000007669,ENSGALG00000001918,ENSGALG00000040086,ENSGALG00000008308,ENSGALG00000033631,ENSGALG00000005378,ENSGALG00000006110,ENSGALG00000041280
GO:0043508	negative regulation of JUN kinase activity	biological_process	0.04105	1	1	96	5	12290	ENSGALG00000009450
GO:0006751	glutathione catabolic process	biological_process	0.041075	1	1	96	5	12290	ENSGALG00000027874
GO:0009437	carnitine metabolic process	biological_process	0.041156	1	1	96	5	12290	ENSGALG00000007077
GO:0038027	apolipoprotein A-I-mediated signaling pathway	biological_process	0.041213	1	1	96	4	12290	ENSGALG00000015433
GO:0051306	mitotic sister chromatid separation	biological_process	0.042195	1	2	96	39	12290	ENSGALG00000006110,ENSGALG00000015874
GO:0042221	response to chemical	biological_process	0.04238	1	21	96	1789	12290	ENSGALG00000006037,ENSGALG00000005378,ENSGALG00000004261,ENSGALG00000001918,ENSGALG00000009450,ENSGALG00000027188,ENSGALG00000027891,ENSGALG00000006346,ENSGALG00000041459,ENSGALG00000037437,ENSGALG00000041280,ENSGALG00000012538,ENSGALG00000007669,ENSGALG00000007675,ENSGALG00000015433,ENSGALG00000005095,ENSGALG00000014184,ENSGALG00000001325,ENSGALG00000010854,ENSGALG00000032029,ENSGALG00000043727
GO:0000278	mitotic cell cycle	biological_process	0.042429	1	8	96	471	12290	ENSGALG00000025810,ENSGALG00000004037,ENSGALG00000015874,ENSGALG00000006110,ENSGALG00000009971,ENSGALG00000033231,ENSGALG00000039964,ENSGALG00000008538
GO:0009306	protein secretion	biological_process	0.042661	1	5	96	240	12290	ENSGALG00000002015,ENSGALG00000027188,ENSGALG00000005378,ENSGALG00000015433,ENSGALG00000015026
GO:0006273	lagging strand elongation	biological_process	0.042774	1	1	96	5	12290	ENSGALG00000004037
GO:0071417	cellular response to organonitrogen compound	biological_process	0.043093	1	5	96	225	12290	ENSGALG00000010854,ENSGALG00000004261,ENSGALG00000027188,ENSGALG00000043727,ENSGALG00000012538
GO:0060070	canonical Wnt signaling pathway	biological_process	0.043099	1	4	96	163	12290	ENSGALG00000007669,ENSGALG00000002900,ENSGALG00000005378,ENSGALG00000030847
GO:0090400	stress-induced premature senescence	biological_process	0.043296	1	1	96	5	12290	ENSGALG00000005378
GO:0044238	primary metabolic process	biological_process	0.043345	1	56	96	5978	12290	ENSGALG00000009971,ENSGALG00000010798,ENSGALG00000008308,ENSGALG00000041280,ENSGALG00000010884,ENSGALG00000006670,ENSGALG00000006198,ENSGALG00000008538,ENSGALG00000010036,ENSGALG00000012538,ENSGALG00000007493,ENSGALG00000015433,Novel00038,ENSGALG00000014184,ENSGALG00000010854,ENSGALG00000043727,Novel01413,ENSGALG00000032029,ENSGALG00000027874,ENSGALG00000005378,ENSGALG00000004106,ENSGALG000000129…
GO:0010566	regulation of ketone biosynthetic process	biological_process	0.043655	1	1	96	6	12290	ENSGALG00000007669
GO:0035912	dorsal aorta morphogenesis	biological_process	0.043769	1	1	96	6	12290	ENSGALG00000032029
GO:1903507	negative regulation of nucleic acid-templated transcription	biological_process	0.044003	1	10	96	679	12290	ENSGALG00000032029,ENSGALG00000010854,ENSGALG00000027188,ENSGALG00000001918,ENSGALG00000032777,ENSGALG00000007669,ENSGALG00000012538,ENSGALG00000005378,ENSGALG00000006110,ENSGALG00000008308
GO:0032352	positive regulation of hormone metabolic process	biological_process	0.044213	1	1	96	5	12290	ENSGALG00000007669
GO:0030801	positive regulation of cyclic nucleotide metabolic process	biological_process	0.044222	1	2	96	46	12290	ENSGALG00000015433,ENSGALG00000030847
GO:2000117	negative regulation of cysteine-type endopeptidase activity	biological_process	0.044232	1	2	96	44	12290	ENSGALG00000010798,ENSGALG00000043727
GO:0048730	epidermis morphogenesis	biological_process	0.044344	1	1	96	6	12290	ENSGALG00000033631
GO:0051775	response to redox state	biological_process	0.044376	1	1	96	6	12290	ENSGALG00000005378
GO:0000022	mitotic spindle elongation	biological_process	0.044409	1	1	96	5	12290	ENSGALG00000033231
GO:0051231	spindle elongation	biological_process	0.044409	1	1	96	5	12290	ENSGALG00000033231
GO:0015867	ATP transport	biological_process	0.044655	1	1	96	7	12290	ENSGALG00000005095
GO:0031145	anaphase-promoting complex-dependent proteasomal ubiquitin-dependent protein catabolic process	biological_process	0.044974	1	2	96	40	12290	ENSGALG00000006110,ENSGALG00000009971
GO:0000280	nuclear division	biological_process	0.045017	1	5	96	242	12290	ENSGALG00000015874,ENSGALG00000006110,ENSGALG00000009971,ENSGALG00000033231,ENSGALG00000039964
GO:0009605	response to external stimulus	biological_process	0.045176	1	14	96	1074	12290	ENSGALG00000027188,ENSGALG00000041459,ENSGALG00000006346,ENSGALG00000015419,ENSGALG00000037437,Novel01413,ENSGALG00000008308,ENSGALG00000029660,ENSGALG00000012538,ENSGALG00000007675,ENSGALG00000015026,ENSGALG00000005095,ENSGALG00000009450,ENSGALG00000015433
GO:0043542	endothelial cell migration	biological_process	0.045274	1	3	96	97	12290	ENSGALG00000032029,ENSGALG00000037437,ENSGALG00000010854
GO:0034616	response to laminar fluid shear stress	biological_process	0.045411	1	1	96	5	12290	ENSGALG00000015433
GO:0015866	ADP transport	biological_process	0.04567	1	1	96	7	12290	ENSGALG00000005095
GO:1900542	regulation of purine nucleotide metabolic process	biological_process	0.045705	1	3	96	108	12290	ENSGALG00000030847,ENSGALG00000041459,ENSGALG00000015433
GO:0044387	negative regulation of protein kinase activity by regulation of protein phosphorylation	biological_process	0.045845	1	1	96	6	12290	ENSGALG00000009450
GO:0100002	negative regulation of protein kinase activity by protein phosphorylation	biological_process	0.045845	1	1	96	6	12290	ENSGALG00000009450
GO:0033047	regulation of mitotic sister chromatid segregation	biological_process	0.046316	1	2	96	41	12290	ENSGALG00000006110,ENSGALG00000015874
GO:0010243	response to organonitrogen compound	biological_process	0.0464	1	6	96	312	12290	ENSGALG00000007669,ENSGALG00000012538,ENSGALG00000043727,ENSGALG00000027188,ENSGALG00000004261,ENSGALG00000010854
GO:0007126	meiotic nuclear division	biological_process	0.046442	1	3	96	101	12290	ENSGALG00000015874,ENSGALG00000006110,ENSGALG00000009971
GO:1903753	negative regulation of p38MAPK cascade	biological_process	0.046683	1	1	96	5	12290	ENSGALG00000009450
GO:1902679	negative regulation of RNA biosynthetic process	biological_process	0.04673	1	10	96	687	12290	ENSGALG00000032029,ENSGALG00000027188,ENSGALG00000010854,ENSGALG00000007669,ENSGALG00000012538,ENSGALG00000032777,ENSGALG00000001918,ENSGALG00000008308,ENSGALG00000005378,ENSGALG00000006110
GO:2000322	regulation of glucocorticoid receptor signaling pathway	biological_process	0.047022	1	1	96	6	12290	ENSGALG00000005378
GO:0009892	negative regulation of metabolic process	biological_process	0.04703	1	18	96	1477	12290	ENSGALG00000005378,ENSGALG00000012992,ENSGALG00000009450,ENSGALG00000025915,ENSGALG00000001918,ENSGALG00000027188,ENSGALG00000041459,ENSGALG00000000619,ENSGALG00000010798,ENSGALG00000008308,ENSGALG00000006110,ENSGALG00000007669,ENSGALG00000012538,ENSGALG00000032777,ENSGALG00000010854,ENSGALG00000043727,ENSGALG00000032029,ENSGALG00000027874
GO:0042416	dopamine biosynthetic process	biological_process	0.047083	1	1	96	7	12290	ENSGALG00000012538
GO:0001825	blastocyst formation	biological_process	0.04734	1	1	96	6	12290	ENSGALG00000032029
GO:0048305	immunoglobulin secretion	biological_process	0.047428	1	1	96	7	12290	ENSGALG00000015026
GO:0003334	keratinocyte development	biological_process	0.047911	1	1	96	6	12290	ENSGALG00000010036
GO:0033045	regulation of sister chromatid segregation	biological_process	0.048094	1	2	96	42	12290	ENSGALG00000006110,ENSGALG00000015874
GO:0019218	regulation of steroid metabolic process	biological_process	0.048448	1	2	96	43	12290	ENSGALG00000027188,ENSGALG00000007669
GO:0030157	pancreatic juice secretion	biological_process	0.048455	1	1	96	5	12290	ENSGALG00000012992
GO:0007049	cell cycle	biological_process	0.048528	1	12	96	857	12290	ENSGALG00000033231,ENSGALG00000009971,ENSGALG00000006110,ENSGALG00000005378,ENSGALG00000015874,ENSGALG00000008538,ENSGALG00000007675,ENSGALG00000039964,ENSGALG00000040704,ENSGALG00000004037,ENSGALG00000025810,ENSGALG00000043727
GO:0090208	positive regulation of triglyceride metabolic process	biological_process	0.048921	1	1	96	7	12290	ENSGALG00000027188
GO:0009157	deoxyribonucleoside monophosphate biosynthetic process	biological_process	0.049077	1	1	96	7	12290	ENSGALG00000007191
GO:0009162	deoxyribonucleoside monophosphate metabolic process	biological_process	0.049077	1	1	96	7	12290	ENSGALG00000007191
GO:0006140	regulation of nucleotide metabolic process	biological_process	0.049203	1	3	96	111	12290	ENSGALG00000015433,ENSGALG00000041459,ENSGALG00000030847
GO:0019367	fatty acid elongation, saturated fatty acid	biological_process	0.049345	1	1	96	7	12290	ENSGALG00000009988
GO:0019368	fatty acid elongation, unsaturated fatty acid	biological_process	0.049345	1	1	96	7	12290	ENSGALG00000009988
GO:0034625	fatty acid elongation, monounsaturated fatty acid	biological_process	0.049345	1	1	96	7	12290	ENSGALG00000009988
GO:0034626	fatty acid elongation, polyunsaturated fatty acid	biological_process	0.049345	1	1	96	7	12290	ENSGALG00000009988
