# Supplementary material for: Transcriptome Analysis of Differentially Expressed Genes Related to the Growth and Development of the Jinghai Yellow Chicken
Source: Genes (Basel). 2019 Jul 17;10(7):539. doi: 10.3390/genes10070539 (PMC6678745; doi:10.3390/genes10070539)
Supplement: Supplementary file 1 [file genes-10-00539-s001.zip › genes-527003-supplementary/Supplementary files 1-12/File S11 Statistics of GO enrichment items in F8FvsF8S.xlsx]

## Sheet: F8FvsF8S
GO_accession	Description	Term_type	Over_represented_pValue	Corrected_pValue	DEG_item	DEG_list	Bg_item	Bg_list	Gene_names
GO:0030812	negative regulation of nucleotide catabolic process	biological_process	0.00011958	0.53702	2	23	9	12290	ENSGALG00000041459,ENSGALG00000026776
GO:0045820	negative regulation of glycolytic process	biological_process	0.00011958	0.53702	2	23	9	12290	ENSGALG00000026776,ENSGALG00000041459
GO:0051195	negative regulation of cofactor metabolic process	biological_process	0.00011958	0.53702	2	23	9	12290	ENSGALG00000041459,ENSGALG00000026776
GO:0051198	negative regulation of coenzyme metabolic process	biological_process	0.00011958	0.53702	2	23	9	12290	ENSGALG00000026776,ENSGALG00000041459
GO:0045978	negative regulation of nucleoside metabolic process	biological_process	0.00039567	0.67658	2	23	16	12290	ENSGALG00000041459,ENSGALG00000026776
GO:1903579	negative regulation of ATP metabolic process	biological_process	0.00039567	0.67658	2	23	16	12290	ENSGALG00000026776,ENSGALG00000041459
GO:0006109	regulation of carbohydrate metabolic process	biological_process	0.00054738	0.67658	3	23	87	12290	Novel00671,ENSGALG00000041459,ENSGALG00000026776
GO:0006110	regulation of glycolytic process	biological_process	0.00056105	0.67658	2	23	19	12290	ENSGALG00000026776,ENSGALG00000041459
GO:0030811	regulation of nucleotide catabolic process	biological_process	0.00062278	0.67658	2	23	20	12290	ENSGALG00000026776,ENSGALG00000041459
GO:0010677	negative regulation of cellular carbohydrate metabolic process	biological_process	0.00068818	0.67658	2	23	21	12290	ENSGALG00000026776,ENSGALG00000041459
GO:0043470	regulation of carbohydrate catabolic process	biological_process	0.00082662	0.67658	2	23	23	12290	ENSGALG00000041459,ENSGALG00000026776
GO:0043471	regulation of cellular carbohydrate catabolic process	biological_process	0.00082662	0.67658	2	23	23	12290	ENSGALG00000041459,ENSGALG00000026776
GO:0045912	negative regulation of carbohydrate metabolic process	biological_process	0.00090161	0.67658	2	23	24	12290	ENSGALG00000026776,ENSGALG00000041459
GO:0051193	regulation of cofactor metabolic process	biological_process	0.0010581	0.67658	2	23	26	12290	ENSGALG00000026776,ENSGALG00000041459
GO:0051196	regulation of coenzyme metabolic process	biological_process	0.0010581	0.67658	2	23	26	12290	ENSGALG00000041459,ENSGALG00000026776
GO:0016311	dephosphorylation	biological_process	0.0013702	0.67658	4	23	266	12290	ENSGALG00000025896,ENSGALG00000026776,ENSGALG00000015485,ENSGALG00000006647
GO:0032787	monocarboxylic acid metabolic process	biological_process	0.0014111	0.67658	4	23	268	12290	ENSGALG00000026776,ENSGALG00000017316,ENSGALG00000004270,ENSGALG00000041459
GO:0006081	cellular aldehyde metabolic process	biological_process	0.0014115	0.67658	2	23	30	12290	ENSGALG00000026776,ENSGALG00000004270
GO:0019752	carboxylic acid metabolic process	biological_process	0.0016387	0.67658	5	23	478	12290	ENSGALG00000017316,ENSGALG00000026776,ENSGALG00000041459,Novel00671,ENSGALG00000004270
GO:1902532	negative regulation of intracellular signal transduction	biological_process	0.0016997	0.67658	4	23	282	12290	ENSGALG00000011295,ENSGALG00000021074,ENSGALG00000041459,ENSGALG00000006647
GO:0044275	cellular carbohydrate catabolic process	biological_process	0.00181	0.67658	2	23	34	12290	ENSGALG00000026776,ENSGALG00000041459
GO:0009118	regulation of nucleoside metabolic process	biological_process	0.0018116	0.67658	2	23	34	12290	ENSGALG00000026776,ENSGALG00000041459
GO:1903578	regulation of ATP metabolic process	biological_process	0.0018116	0.67658	2	23	34	12290	ENSGALG00000041459,ENSGALG00000026776
GO:0006863	purine nucleobase transport	biological_process	0.001866	0.67658	1	23	1	12290	ENSGALG00000004261
GO:0006113	fermentation	biological_process	0.0018728	0.67658	1	23	1	12290	ENSGALG00000026776
GO:0019659	glucose catabolic process to lactate	biological_process	0.0018728	0.67658	1	23	1	12290	ENSGALG00000026776
GO:0019660	glycolytic fermentation	biological_process	0.0018728	0.67658	1	23	1	12290	ENSGALG00000026776
GO:0019661	glucose catabolic process to lactate via pyruvate	biological_process	0.0018728	0.67658	1	23	1	12290	ENSGALG00000026776
GO:0033122	negative regulation of purine nucleotide catabolic process	biological_process	0.0018728	0.67658	1	23	1	12290	ENSGALG00000026776
GO:0043465	regulation of fermentation	biological_process	0.0018728	0.67658	1	23	1	12290	ENSGALG00000026776
GO:1901003	negative regulation of fermentation	biological_process	0.0018728	0.67658	1	23	1	12290	ENSGALG00000026776
GO:1902145	regulation of response to cell cycle checkpoint signaling	biological_process	0.0018728	0.67658	1	23	1	12290	ENSGALG00000026776
GO:1902151	regulation of response to DNA integrity checkpoint signaling	biological_process	0.0018728	0.67658	1	23	1	12290	ENSGALG00000026776
GO:1902153	regulation of response to DNA damage checkpoint signaling	biological_process	0.0018728	0.67658	1	23	1	12290	ENSGALG00000026776
GO:1902688	regulation of NAD metabolic process	biological_process	0.0018728	0.67658	1	23	1	12290	ENSGALG00000026776
GO:1902689	negative regulation of NAD metabolic process	biological_process	0.0018728	0.67658	1	23	1	12290	ENSGALG00000026776
GO:1904023	regulation of glucose catabolic process to lactate via pyruvate	biological_process	0.0018728	0.67658	1	23	1	12290	ENSGALG00000026776
GO:1904024	negative regulation of glucose catabolic process to lactate via pyruvate	biological_process	0.0018728	0.67658	1	23	1	12290	ENSGALG00000026776
GO:0021759	globus pallidus development	biological_process	0.0018732	0.67658	1	23	1	12290	ENSGALG00000042604
GO:0021831	embryonic olfactory bulb interneuron precursor migration	biological_process	0.0018732	0.67658	1	23	1	12290	ENSGALG00000042604
GO:0038128	ERBB2 signaling pathway	biological_process	0.0018733	0.67658	1	23	1	12290	ENSGALG00000021074
GO:0038133	ERBB2-ERBB3 signaling pathway	biological_process	0.0018733	0.67658	1	23	1	12290	ENSGALG00000021074
GO:0045980	negative regulation of nucleotide metabolic process	biological_process	0.0019209	0.67658	2	23	35	12290	ENSGALG00000041459,ENSGALG00000026776
GO:1900543	negative regulation of purine nucleotide metabolic process	biological_process	0.0019209	0.67658	2	23	35	12290	ENSGALG00000041459,ENSGALG00000026776
GO:0043436	oxoacid metabolic process	biological_process	0.0022374	0.76468	5	23	513	12290	Novel00671,ENSGALG00000041459,ENSGALG00000004270,ENSGALG00000026776,ENSGALG00000017316
GO:0006096	glycolytic process	biological_process	0.0022587	0.76468	2	23	38	12290	ENSGALG00000041459,ENSGALG00000026776
GO:0006082	organic acid metabolic process	biological_process	0.0023543	0.76468	5	23	519	12290	ENSGALG00000041459,Novel00671,ENSGALG00000004270,ENSGALG00000017316,ENSGALG00000026776
GO:0006757	ATP generation from ADP	biological_process	0.0023777	0.76468	2	23	39	12290	ENSGALG00000026776,ENSGALG00000041459
GO:0046031	ADP metabolic process	biological_process	0.0027537	0.76468	2	23	42	12290	ENSGALG00000026776,ENSGALG00000041459
GO:0009135	purine nucleoside diphosphate metabolic process	biological_process	0.003155	0.76468	2	23	45	12290	ENSGALG00000041459,ENSGALG00000026776
GO:0009179	purine ribonucleoside diphosphate metabolic process	biological_process	0.003155	0.76468	2	23	45	12290	ENSGALG00000026776,ENSGALG00000041459
GO:0034655	nucleobase-containing compound catabolic process	biological_process	0.0031636	0.76468	3	23	160	12290	Novel00671,ENSGALG00000041459,ENSGALG00000026776
GO:0006732	coenzyme metabolic process	biological_process	0.0032805	0.76468	3	23	162	12290	Novel00671,ENSGALG00000041459,ENSGALG00000026776
GO:0009185	ribonucleoside diphosphate metabolic process	biological_process	0.0034376	0.76468	2	23	47	12290	ENSGALG00000041459,ENSGALG00000026776
GO:0006165	nucleoside diphosphate phosphorylation	biological_process	0.0035839	0.76468	2	23	48	12290	ENSGALG00000041459,ENSGALG00000026776
GO:0043467	regulation of generation of precursor metabolites and energy	biological_process	0.0035842	0.76468	2	23	48	12290	ENSGALG00000041459,ENSGALG00000026776
GO:0044763	single-organism cellular process	biological_process	0.0037152	0.76468	20	23	7231	12290	ENSGALG00000025896,Novel00500,ENSGALG00000006647,ENSGALG00000041459,ENSGALG00000042604,ENSGALG00000017316,ENSGALG00000026776,ENSGALG00000013272,ENSGALG00000004270,Novel01335,ENSGALG00000009730,ENSGALG00000015485,ENSGALG00000021074,ENSGALG00000011295,ENSGALG00000031812,ENSGALG00000011404,ENSGALG00000016826,ENSGALG00000024470,ENSGALG00000004261,Novel00671
GO:0018189	pyrroloquinoline quinone biosynthetic process	biological_process	0.0037295	0.76468	1	23	2	12290	Novel00671
GO:0072351	tricarboxylic acid biosynthetic process	biological_process	0.0037295	0.76468	1	23	2	12290	Novel00671
GO:0006090	pyruvate metabolic process	biological_process	0.0037324	0.76468	2	23	49	12290	ENSGALG00000026776,ENSGALG00000041459
GO:0009166	nucleotide catabolic process	biological_process	0.0037331	0.76468	2	23	49	12290	ENSGALG00000041459,ENSGALG00000026776
GO:0015851	nucleobase transport	biological_process	0.0037359	0.76468	1	23	2	12290	ENSGALG00000004261
GO:0015855	pyrimidine nucleobase transport	biological_process	0.0037359	0.76468	1	23	2	12290	ENSGALG00000004261
GO:0019919	peptidyl-arginine methylation, to asymmetrical-dimethyl arginine	biological_process	0.0037364	0.76468	1	23	2	12290	ENSGALG00000013272
GO:0038129	ERBB3 signaling pathway	biological_process	0.00374	0.76468	1	23	2	12290	ENSGALG00000021074
GO:0010663	positive regulation of striated muscle cell apoptotic process	biological_process	0.0037426	0.76468	1	23	2	12290	ENSGALG00000026776
GO:0010666	positive regulation of cardiac muscle cell apoptotic process	biological_process	0.0037426	0.76468	1	23	2	12290	ENSGALG00000026776
GO:0032025	response to cobalt ion	biological_process	0.0037426	0.76468	1	23	2	12290	ENSGALG00000026776
GO:0071279	cellular response to cobalt ion	biological_process	0.0037426	0.76468	1	23	2	12290	ENSGALG00000026776
GO:1903301	positive regulation of hexokinase activity	biological_process	0.0037427	0.76468	1	23	2	12290	ENSGALG00000026776
GO:0033121	regulation of purine nucleotide catabolic process	biological_process	0.0037427	0.76468	1	23	2	12290	ENSGALG00000026776
GO:0014734	skeletal muscle hypertrophy	biological_process	0.0037432	0.76468	1	23	2	12290	ENSGALG00000021074
GO:0044710	single-organism metabolic process	biological_process	0.0037461	0.76468	12	23	3002	12290	ENSGALG00000025896,ENSGALG00000021074,ENSGALG00000041459,ENSGALG00000006647,ENSGALG00000026776,ENSGALG00000013272,ENSGALG00000017316,Novel00671,ENSGALG00000024470,ENSGALG00000011404,Novel01335,ENSGALG00000004270
GO:0010035	response to inorganic substance	biological_process	0.004072	0.82186	3	23	175	12290	ENSGALG00000004261,ENSGALG00000017316,ENSGALG00000026776
GO:1901292	nucleoside phosphate catabolic process	biological_process	0.0043542	0.86904	2	23	53	12290	ENSGALG00000026776,ENSGALG00000041459
GO:0046939	nucleotide phosphorylation	biological_process	0.0045158	0.88819	2	23	54	12290	ENSGALG00000041459,ENSGALG00000026776
GO:0051186	cofactor metabolic process	biological_process	0.004549	0.88819	3	23	182	12290	ENSGALG00000041459,Novel00671,ENSGALG00000026776
GO:0044270	cellular nitrogen compound catabolic process	biological_process	0.0046141	0.89122	3	23	183	12290	ENSGALG00000041459,Novel00671,ENSGALG00000026776
GO:0046700	heterocycle catabolic process	biological_process	0.0046849	0.89527	3	23	184	12290	Novel00671,ENSGALG00000041459,ENSGALG00000026776
GO:1901700	response to oxygen-containing compound	biological_process	0.0048872	0.92355	5	23	615	12290	ENSGALG00000011295,ENSGALG00000017316,ENSGALG00000004270,ENSGALG00000004261,ENSGALG00000041459
GO:0048638	regulation of developmental growth	biological_process	0.0049708	0.92355	3	23	188	12290	ENSGALG00000011295,ENSGALG00000011404,ENSGALG00000042604
GO:0019439	aromatic compound catabolic process	biological_process	0.0050498	0.92355	3	23	189	12290	ENSGALG00000041459,Novel00671,ENSGALG00000026776
GO:0009132	nucleoside diphosphate metabolic process	biological_process	0.0051926	0.92355	2	23	58	12290	ENSGALG00000041459,ENSGALG00000026776
GO:0035799	ureter maturation	biological_process	0.0055988	0.92355	1	23	3	12290	ENSGALG00000004270
GO:0006007	glucose catabolic process	biological_process	0.0056006	0.92355	1	23	3	12290	ENSGALG00000026776
GO:0042904	9-cis-retinoic acid biosynthetic process	biological_process	0.0056021	0.92355	1	23	3	12290	ENSGALG00000004270
GO:0042905	9-cis-retinoic acid metabolic process	biological_process	0.0056021	0.92355	1	23	3	12290	ENSGALG00000004270
GO:0034969	histone arginine methylation	biological_process	0.0056027	0.92355	1	23	3	12290	ENSGALG00000013272
GO:1901524	regulation of macromitophagy	biological_process	0.0056032	0.92355	1	23	3	12290	ENSGALG00000026776
GO:1901525	negative regulation of macromitophagy	biological_process	0.0056032	0.92355	1	23	3	12290	ENSGALG00000026776
GO:0043456	regulation of pentose-phosphate shunt	biological_process	0.0056041	0.92355	1	23	3	12290	ENSGALG00000026776
GO:1901361	organic cyclic compound catabolic process	biological_process	0.0059097	0.96505	3	23	200	12290	ENSGALG00000026776,ENSGALG00000041459,Novel00671
GO:0044724	single-organism carbohydrate catabolic process	biological_process	0.0061008	0.98496	2	23	63	12290	ENSGALG00000026776,ENSGALG00000041459
GO:0019362	pyridine nucleotide metabolic process	biological_process	0.006487	0.98496	2	23	65	12290	ENSGALG00000026776,ENSGALG00000041459
GO:0046496	nicotinamide nucleotide metabolic process	biological_process	0.006487	0.98496	2	23	65	12290	ENSGALG00000041459,ENSGALG00000026776
GO:0016052	carbohydrate catabolic process	biological_process	0.0066783	0.98496	2	23	66	12290	ENSGALG00000041459,ENSGALG00000026776
GO:0072524	pyridine-containing compound metabolic process	biological_process	0.0066814	0.98496	2	23	66	12290	ENSGALG00000026776,ENSGALG00000041459
GO:0019222	regulation of metabolic process	biological_process	0.007164	0.98496	13	23	3687	12290	ENSGALG00000031812,ENSGALG00000004270,ENSGALG00000016826,ENSGALG00000011404,ENSGALG00000024470,ENSGALG00000017181,Novel00671,ENSGALG00000026776,ENSGALG00000013272,ENSGALG00000006647,ENSGALG00000041459,ENSGALG00000042604,ENSGALG00000021074
GO:0010648	negative regulation of cell communication	biological_process	0.0072363	0.98496	5	23	675	12290	ENSGALG00000021074,ENSGALG00000011295,ENSGALG00000026776,ENSGALG00000006647,ENSGALG00000041459
GO:0006313	transposition, DNA-mediated	biological_process	0.0074515	0.98496	1	23	4	12290	Novel01335
GO:0045162	clustering of voltage-gated sodium channels	biological_process	0.0074556	0.98496	1	23	4	12290	ENSGALG00000021074
GO:0002138	retinoic acid biosynthetic process	biological_process	0.0074568	0.98496	1	23	4	12290	ENSGALG00000004270
GO:0016102	diterpenoid biosynthetic process	biological_process	0.0074568	0.98496	1	23	4	12290	ENSGALG00000004270
GO:0021891	olfactory bulb interneuron development	biological_process	0.0074574	0.98496	1	23	4	12290	ENSGALG00000042604
GO:0072396	response to cell cycle checkpoint signaling	biological_process	0.0074577	0.98496	1	23	4	12290	ENSGALG00000026776
GO:0072402	response to DNA integrity checkpoint signaling	biological_process	0.0074577	0.98496	1	23	4	12290	ENSGALG00000026776
GO:0072423	response to DNA damage checkpoint signaling	biological_process	0.0074577	0.98496	1	23	4	12290	ENSGALG00000026776
GO:0035247	peptidyl-arginine omega-N-methylation	biological_process	0.0074626	0.98496	1	23	4	12290	ENSGALG00000013272
GO:0021853	cerebral cortex GABAergic interneuron migration	biological_process	0.0074627	0.98496	1	23	4	12290	ENSGALG00000042604
GO:0006003	fructose 2,6-bisphosphate metabolic process	biological_process	0.0074635	0.98496	1	23	4	12290	ENSGALG00000026776
GO:0015791	polyol transport	biological_process	0.0074658	0.98496	1	23	4	12290	ENSGALG00000004261
GO:0043415	positive regulation of skeletal muscle tissue regeneration	biological_process	0.0074663	0.98496	1	23	4	12290	ENSGALG00000011404
GO:1902031	regulation of NADP metabolic process	biological_process	0.0074668	0.98496	1	23	4	12290	ENSGALG00000026776
GO:1903299	regulation of hexokinase activity	biological_process	0.0074712	0.98496	1	23	4	12290	ENSGALG00000026776
GO:0038031	non-canonical Wnt signaling pathway via JNK cascade	biological_process	0.0074728	0.98496	1	23	4	12290	ENSGALG00000021074
GO:1901701	cellular response to oxygen-containing compound	biological_process	0.0075121	0.98496	4	23	427	12290	ENSGALG00000011295,ENSGALG00000004270,ENSGALG00000004261,ENSGALG00000041459
GO:0048565	digestive tract development	biological_process	0.0087679	1	2	23	76	12290	ENSGALG00000026776,ENSGALG00000004270
GO:0006733	oxidoreduction coenzyme metabolic process	biological_process	0.0087788	1	2	23	76	12290	ENSGALG00000026776,ENSGALG00000041459
GO:0032196	transposition	biological_process	0.0093078	1	1	23	5	12290	Novel01335
GO:0035246	peptidyl-arginine N-methylation	biological_process	0.0093164	1	1	23	5	12290	ENSGALG00000013272
GO:0016114	terpenoid biosynthetic process	biological_process	0.0093167	1	1	23	5	12290	ENSGALG00000004270
GO:0046689	response to mercury ion	biological_process	0.0093207	1	1	23	5	12290	ENSGALG00000004261
GO:0021894	cerebral cortex GABAergic interneuron development	biological_process	0.0093226	1	1	23	5	12290	ENSGALG00000042604
GO:0051901	positive regulation of mitochondrial depolarization	biological_process	0.0093232	1	1	23	5	12290	ENSGALG00000021074
GO:1904181	positive regulation of membrane depolarization	biological_process	0.0093232	1	1	23	5	12290	ENSGALG00000021074
GO:1903147	negative regulation of mitophagy	biological_process	0.009326	1	1	23	5	12290	ENSGALG00000026776
GO:0043416	regulation of skeletal muscle tissue regeneration	biological_process	0.0093262	1	1	23	5	12290	ENSGALG00000011404
GO:0038030	non-canonical Wnt signaling pathway via MAPK cascade	biological_process	0.0093326	1	1	23	5	12290	ENSGALG00000021074
GO:0030182	neuron differentiation	biological_process	0.0095541	1	5	23	722	12290	ENSGALG00000021074,ENSGALG00000011295,ENSGALG00000025896,ENSGALG00000004270,ENSGALG00000042604
GO:0010675	regulation of cellular carbohydrate metabolic process	biological_process	0.0099206	1	2	23	81	12290	ENSGALG00000041459,ENSGALG00000026776
GO:0055123	digestive system development	biological_process	0.010627	1	2	23	84	12290	ENSGALG00000004270,ENSGALG00000026776
GO:0097305	response to alcohol	biological_process	0.010631	1	2	23	84	12290	ENSGALG00000011295,ENSGALG00000041459
GO:0046434	organophosphate catabolic process	biological_process	0.010636	1	2	23	84	12290	ENSGALG00000026776,ENSGALG00000041459
GO:0044237	cellular metabolic process	biological_process	0.01105	1	17	23	5922	12290	ENSGALG00000025896,ENSGALG00000041459,ENSGALG00000042604,ENSGALG00000006647,ENSGALG00000017316,ENSGALG00000013272,ENSGALG00000026776,ENSGALG00000015485,ENSGALG00000017181,ENSGALG00000004270,Novel01335,ENSGALG00000021074,ENSGALG00000011295,ENSGALG00000024470,Novel00671,ENSGALG00000031812,ENSGALG00000011404
GO:0045161	neuronal ion channel clustering	biological_process	0.011164	1	1	23	6	12290	ENSGALG00000021074
GO:0021889	olfactory bulb interneuron differentiation	biological_process	0.011165	1	1	23	6	12290	ENSGALG00000042604
GO:0018216	peptidyl-arginine methylation	biological_process	0.011173	1	1	23	6	12290	ENSGALG00000013272
GO:0021826	substrate-independent telencephalic tangential migration	biological_process	0.011176	1	1	23	6	12290	ENSGALG00000042604
GO:0021830	interneuron migration from the subpallium to the cortex	biological_process	0.011176	1	1	23	6	12290	ENSGALG00000042604
GO:0021843	substrate-independent telencephalic tangential interneuron migration	biological_process	0.011176	1	1	23	6	12290	ENSGALG00000042604
GO:0043455	regulation of secondary metabolic process	biological_process	0.011184	1	1	23	6	12290	ENSGALG00000026776
GO:0010661	positive regulation of muscle cell apoptotic process	biological_process	0.011189	1	1	23	6	12290	ENSGALG00000026776
GO:0042326	negative regulation of phosphorylation	biological_process	0.012365	1	3	23	262	12290	ENSGALG00000006647,ENSGALG00000041459,ENSGALG00000026776
GO:0042221	response to chemical	biological_process	0.012664	1	8	23	1789	12290	ENSGALG00000041459,ENSGALG00000042604,ENSGALG00000004270,ENSGALG00000004261,ENSGALG00000024470,ENSGALG00000011295,ENSGALG00000017316,ENSGALG00000026776
GO:0021800	cerebral cortex tangential migration	biological_process	0.012998	1	1	23	7	12290	ENSGALG00000042604
GO:0022028	tangential migration from the subventricular zone to the olfactory bulb	biological_process	0.012999	1	1	23	7	12290	ENSGALG00000042604
GO:0060396	growth hormone receptor signaling pathway	biological_process	0.013009	1	1	23	7	12290	ENSGALG00000011295
GO:0071378	cellular response to growth hormone stimulus	biological_process	0.013009	1	1	23	7	12290	ENSGALG00000011295
GO:0060576	intestinal epithelial cell development	biological_process	0.013025	1	1	23	7	12290	ENSGALG00000026776
GO:0006089	lactate metabolic process	biological_process	0.01303	1	1	23	7	12290	ENSGALG00000026776
GO:0048585	negative regulation of response to stimulus	biological_process	0.013039	1	5	23	779	12290	ENSGALG00000006647,ENSGALG00000041459,ENSGALG00000011295,ENSGALG00000021074,ENSGALG00000026776
GO:0030388	fructose 1,6-bisphosphate metabolic process	biological_process	0.01304	1	1	23	7	12290	ENSGALG00000026776
GO:0006734	NADH metabolic process	biological_process	0.013042	1	1	23	7	12290	ENSGALG00000026776
GO:0048699	generation of neurons	biological_process	0.014496	1	5	23	800	12290	ENSGALG00000004270,ENSGALG00000042604,ENSGALG00000011295,ENSGALG00000021074,ENSGALG00000025896
GO:0048639	positive regulation of developmental growth	biological_process	0.014818	1	2	23	100	12290	ENSGALG00000011404,ENSGALG00000042604
GO:0042574	retinal metabolic process	biological_process	0.014866	1	1	23	8	12290	ENSGALG00000004270
GO:0043046	DNA methylation involved in gamete generation	biological_process	0.014868	1	1	23	8	12290	ENSGALG00000031812
GO:1990845	adaptive thermogenesis	biological_process	0.014876	1	1	23	8	12290	ENSGALG00000017316
GO:0042573	retinoic acid metabolic process	biological_process	0.014876	1	1	23	8	12290	ENSGALG00000004270
GO:0010665	regulation of cardiac muscle cell apoptotic process	biological_process	0.014878	1	1	23	8	12290	ENSGALG00000026776
GO:0019320	hexose catabolic process	biological_process	0.014882	1	1	23	8	12290	ENSGALG00000026776
GO:0021892	cerebral cortex GABAergic interneuron differentiation	biological_process	0.014882	1	1	23	8	12290	ENSGALG00000042604
GO:0044241	lipid digestion	biological_process	0.014888	1	1	23	8	12290	ENSGALG00000042604
GO:0001666	response to hypoxia	biological_process	0.016262	1	2	23	105	12290	ENSGALG00000041459,ENSGALG00000026776
GO:0042325	regulation of phosphorylation	biological_process	0.016415	1	5	23	825	12290	ENSGALG00000006647,ENSGALG00000024470,ENSGALG00000041459,ENSGALG00000021074,ENSGALG00000026776
GO:0036293	response to decreased oxygen levels	biological_process	0.016556	1	2	23	106	12290	ENSGALG00000041459,ENSGALG00000026776
GO:0010038	response to metal ion	biological_process	0.016558	1	2	23	106	12290	ENSGALG00000004261,ENSGALG00000026776
GO:0034587	piRNA metabolic process	biological_process	0.01671	1	1	23	9	12290	ENSGALG00000031812
GO:0051900	regulation of mitochondrial depolarization	biological_process	0.01672	1	1	23	9	12290	ENSGALG00000021074
GO:0010659	cardiac muscle cell apoptotic process	biological_process	0.016724	1	1	23	9	12290	ENSGALG00000026776
GO:0010662	regulation of striated muscle cell apoptotic process	biological_process	0.016725	1	1	23	9	12290	ENSGALG00000026776
GO:0071549	cellular response to dexamethasone stimulus	biological_process	0.016725	1	1	23	9	12290	ENSGALG00000041459
GO:0097154	GABAergic neuron differentiation	biological_process	0.016726	1	1	23	9	12290	ENSGALG00000042604
GO:0006098	pentose-phosphate shunt	biological_process	0.016729	1	1	23	9	12290	ENSGALG00000026776
GO:0033993	response to lipid	biological_process	0.016977	1	3	23	295	12290	ENSGALG00000004270,ENSGALG00000041459,ENSGALG00000011295
GO:1900542	regulation of purine nucleotide metabolic process	biological_process	0.017166	1	2	23	108	12290	ENSGALG00000026776,ENSGALG00000041459
GO:0031330	negative regulation of cellular catabolic process	biological_process	0.017757	1	2	23	110	12290	ENSGALG00000041459,ENSGALG00000026776
GO:0006140	regulation of nucleotide metabolic process	biological_process	0.018076	1	2	23	111	12290	ENSGALG00000026776,ENSGALG00000041459
GO:0060255	regulation of macromolecule metabolic process	biological_process	0.018237	1	11	23	3161	12290	ENSGALG00000021074,ENSGALG00000006647,ENSGALG00000042604,ENSGALG00000041459,ENSGALG00000026776,ENSGALG00000013272,ENSGALG00000011404,ENSGALG00000004270,ENSGALG00000031812,ENSGALG00000017181,ENSGALG00000024470
GO:0060416	response to growth hormone	biological_process	0.018547	1	1	23	10	12290	ENSGALG00000011295
GO:0051497	negative regulation of stress fiber assembly	biological_process	0.018547	1	1	23	10	12290	ENSGALG00000021074
GO:0060575	intestinal epithelial cell differentiation	biological_process	0.018556	1	1	23	10	12290	ENSGALG00000026776
GO:0040015	negative regulation of multicellular organism growth	biological_process	0.018561	1	1	23	10	12290	ENSGALG00000011295
GO:0006833	water transport	biological_process	0.018562	1	1	23	10	12290	ENSGALG00000004261
GO:0051882	mitochondrial depolarization	biological_process	0.018563	1	1	23	10	12290	ENSGALG00000021074
GO:0072531	pyrimidine-containing compound transmembrane transport	biological_process	0.018565	1	1	23	10	12290	ENSGALG00000004261
GO:0010658	striated muscle cell apoptotic process	biological_process	0.018567	1	1	23	10	12290	ENSGALG00000026776
GO:0071548	response to dexamethasone	biological_process	0.018567	1	1	23	10	12290	ENSGALG00000041459
GO:0019682	glyceraldehyde-3-phosphate metabolic process	biological_process	0.018572	1	1	23	10	12290	ENSGALG00000026776
GO:0045116	protein neddylation	biological_process	0.01858	1	1	23	10	12290	ENSGALG00000017181
GO:0021953	central nervous system neuron differentiation	biological_process	0.018986	1	2	23	114	12290	ENSGALG00000004270,ENSGALG00000042604
GO:0022008	neurogenesis	biological_process	0.019323	1	5	23	860	12290	ENSGALG00000042604,ENSGALG00000004270,ENSGALG00000025896,ENSGALG00000021074,ENSGALG00000011295
GO:0040008	regulation of growth	biological_process	0.019678	1	3	23	312	12290	ENSGALG00000011295,ENSGALG00000042604,ENSGALG00000011404
GO:0070482	response to oxygen levels	biological_process	0.020261	1	2	23	118	12290	ENSGALG00000026776,ENSGALG00000041459
GO:0014070	response to organic cyclic compound	biological_process	0.020359	1	3	23	316	12290	ENSGALG00000011295,ENSGALG00000004261,ENSGALG00000041459
GO:0032232	negative regulation of actin filament bundle assembly	biological_process	0.020387	1	1	23	11	12290	ENSGALG00000021074
GO:0072189	ureter development	biological_process	0.020401	1	1	23	11	12290	ENSGALG00000004270
GO:0043501	skeletal muscle adaptation	biological_process	0.020403	1	1	23	11	12290	ENSGALG00000021074
GO:0000423	macromitophagy	biological_process	0.020409	1	1	23	11	12290	ENSGALG00000026776
GO:0048468	cell development	biological_process	0.020759	1	6	23	1208	12290	ENSGALG00000004270,ENSGALG00000042604,ENSGALG00000011295,ENSGALG00000021074,ENSGALG00000025896,ENSGALG00000026776
GO:0008152	metabolic process	biological_process	0.021135	1	18	23	6831	12290	ENSGALG00000021074,ENSGALG00000011295,ENSGALG00000024470,Novel00671,ENSGALG00000031812,ENSGALG00000016826,ENSGALG00000011404,ENSGALG00000025896,ENSGALG00000041459,ENSGALG00000042604,ENSGALG00000006647,ENSGALG00000017316,ENSGALG00000026776,ENSGALG00000013272,ENSGALG00000015485,ENSGALG00000017181,ENSGALG00000004270,Novel01335
GO:0046034	ATP metabolic process	biological_process	0.021586	1	2	23	122	12290	ENSGALG00000026776,ENSGALG00000041459
GO:0072593	reactive oxygen species metabolic process	biological_process	0.021908	1	2	23	123	12290	ENSGALG00000041459,ENSGALG00000026776
GO:0048799	organ maturation	biological_process	0.022212	1	1	23	12	12290	ENSGALG00000004270
GO:0042044	fluid transport	biological_process	0.022227	1	1	23	12	12290	ENSGALG00000004261
GO:0030324	lung development	biological_process	0.022232	1	2	23	124	12290	ENSGALG00000011404,ENSGALG00000004270
GO:0042572	retinol metabolic process	biological_process	0.022237	1	1	23	12	12290	ENSGALG00000004270
GO:0000188	inactivation of MAPK activity	biological_process	0.022238	1	1	23	12	12290	ENSGALG00000006647
GO:0035695	mitophagy by induced vacuole formation	biological_process	0.022246	1	1	23	12	12290	ENSGALG00000026776
GO:0043412	macromolecule modification	biological_process	0.022337	1	9	23	2381	12290	ENSGALG00000006647,ENSGALG00000021074,ENSGALG00000031812,ENSGALG00000011404,ENSGALG00000024470,Novel00671,ENSGALG00000017181,ENSGALG00000011295,ENSGALG00000013272
GO:0030154	cell differentiation	biological_process	0.022902	1	8	23	1984	12290	ENSGALG00000026776,ENSGALG00000011295,ENSGALG00000015485,ENSGALG00000011404,ENSGALG00000004270,ENSGALG00000025896,ENSGALG00000021074,ENSGALG00000042604
GO:0030323	respiratory tube development	biological_process	0.022907	1	2	23	126	12290	ENSGALG00000004270,ENSGALG00000011404
GO:0048545	response to steroid hormone	biological_process	0.023601	1	2	23	128	12290	ENSGALG00000041459,ENSGALG00000011295
GO:0048384	retinoic acid receptor signaling pathway	biological_process	0.024058	1	1	23	13	12290	ENSGALG00000004270
GO:1901663	quinone biosynthetic process	biological_process	0.024064	1	1	23	13	12290	Novel00671
GO:0072148	epithelial cell fate commitment	biological_process	0.024068	1	1	23	13	12290	ENSGALG00000042604
GO:0018195	peptidyl-arginine modification	biological_process	0.024073	1	1	23	13	12290	ENSGALG00000013272
GO:0046365	monosaccharide catabolic process	biological_process	0.024078	1	1	23	13	12290	ENSGALG00000026776
GO:0010563	negative regulation of phosphorus metabolic process	biological_process	0.024267	1	3	23	338	12290	ENSGALG00000041459,ENSGALG00000006647,ENSGALG00000026776
GO:0045936	negative regulation of phosphate metabolic process	biological_process	0.024267	1	3	23	338	12290	ENSGALG00000041459,ENSGALG00000006647,ENSGALG00000026776
GO:1902531	regulation of intracellular signal transduction	biological_process	0.02484	1	5	23	917	12290	ENSGALG00000011295,ENSGALG00000021074,ENSGALG00000024470,ENSGALG00000041459,ENSGALG00000006647
GO:0071495	cellular response to endogenous stimulus	biological_process	0.024909	1	4	23	609	12290	ENSGALG00000026776,ENSGALG00000011295,ENSGALG00000041459,ENSGALG00000004261
GO:0009968	negative regulation of signal transduction	biological_process	0.025308	1	4	23	612	12290	ENSGALG00000021074,ENSGALG00000011295,ENSGALG00000006647,ENSGALG00000041459
GO:0021700	developmental maturation	biological_process	0.025681	1	2	23	134	12290	ENSGALG00000004270,ENSGALG00000021074
GO:0009205	purine ribonucleoside triphosphate metabolic process	biological_process	0.025709	1	2	23	134	12290	ENSGALG00000026776,ENSGALG00000041459
GO:0044699	single-organism process	biological_process	0.025801	1	20	23	8184	12290	ENSGALG00000021074,ENSGALG00000024470,ENSGALG00000004261,Novel00671,ENSGALG00000031812,ENSGALG00000016826,ENSGALG00000011404,ENSGALG00000011295,ENSGALG00000041459,ENSGALG00000042604,Novel00500,ENSGALG00000006647,ENSGALG00000025896,ENSGALG00000015485,ENSGALG00000004270,ENSGALG00000009730,Novel01335,ENSGALG00000017316,ENSGALG00000013272,ENSGALG00000026776
GO:0035024	negative regulation of Rho protein signal transduction	biological_process	0.025853	1	1	23	14	12290	ENSGALG00000021074
GO:0022011	myelination in peripheral nervous system	biological_process	0.025877	1	1	23	14	12290	ENSGALG00000021074
GO:0032292	peripheral nervous system axon ensheathment	biological_process	0.025877	1	1	23	14	12290	ENSGALG00000021074
GO:0051156	glucose 6-phosphate metabolic process	biological_process	0.025896	1	1	23	14	12290	ENSGALG00000026776
GO:0002931	response to ischemia	biological_process	0.025903	1	1	23	14	12290	ENSGALG00000026776
GO:0045927	positive regulation of growth	biological_process	0.02675	1	2	23	137	12290	ENSGALG00000011404,ENSGALG00000042604
GO:0009144	purine nucleoside triphosphate metabolic process	biological_process	0.027516	1	2	23	139	12290	ENSGALG00000026776,ENSGALG00000041459
GO:0009199	ribonucleoside triphosphate metabolic process	biological_process	0.027516	1	2	23	139	12290	ENSGALG00000041459,ENSGALG00000026776
GO:0051894	positive regulation of focal adhesion assembly	biological_process	0.027708	1	1	23	15	12290	ENSGALG00000021074
GO:0000303	response to superoxide	biological_process	0.027714	1	1	23	15	12290	ENSGALG00000017316
GO:1901661	quinone metabolic process	biological_process	0.027721	1	1	23	15	12290	Novel00671
GO:0008299	isoprenoid biosynthetic process	biological_process	0.027724	1	1	23	15	12290	ENSGALG00000004270
GO:0043403	skeletal muscle tissue regeneration	biological_process	0.027736	1	1	23	15	12290	ENSGALG00000011404
GO:0060541	respiratory system development	biological_process	0.027856	1	2	23	140	12290	ENSGALG00000011404,ENSGALG00000004270
GO:0009895	negative regulation of catabolic process	biological_process	0.027859	1	2	23	140	12290	ENSGALG00000026776,ENSGALG00000041459
GO:0009167	purine ribonucleoside monophosphate metabolic process	biological_process	0.028253	1	2	23	141	12290	ENSGALG00000041459,ENSGALG00000026776
GO:0048589	developmental growth	biological_process	0.028552	1	3	23	360	12290	ENSGALG00000011295,ENSGALG00000042604,ENSGALG00000011404
GO:0009126	purine nucleoside monophosphate metabolic process	biological_process	0.028999	1	2	23	143	12290	ENSGALG00000026776,ENSGALG00000041459
GO:0019220	regulation of phosphate metabolic process	biological_process	0.029274	1	5	23	957	12290	ENSGALG00000006647,ENSGALG00000041459,ENSGALG00000024470,ENSGALG00000021074,ENSGALG00000026776
GO:1903393	positive regulation of adherens junction organization	biological_process	0.029523	1	1	23	16	12290	ENSGALG00000021074
GO:0050896	response to stimulus	biological_process	0.029523	1	13	23	4328	12290	ENSGALG00000021074,ENSGALG00000025896,ENSGALG00000006647,Novel00500,ENSGALG00000042604,ENSGALG00000041459,ENSGALG00000011295,ENSGALG00000026776,ENSGALG00000017316,ENSGALG00000011404,ENSGALG00000004270,ENSGALG00000024470,ENSGALG00000004261
GO:0000305	response to oxygen radical	biological_process	0.029538	1	1	23	16	12290	ENSGALG00000017316
GO:0010660	regulation of muscle cell apoptotic process	biological_process	0.029549	1	1	23	16	12290	ENSGALG00000026776
GO:0006739	NADP metabolic process	biological_process	0.029556	1	1	23	16	12290	ENSGALG00000026776
GO:0051174	regulation of phosphorus metabolic process	biological_process	0.029743	1	5	23	961	12290	ENSGALG00000021074,ENSGALG00000026776,ENSGALG00000006647,ENSGALG00000041459,ENSGALG00000024470
GO:0009161	ribonucleoside monophosphate metabolic process	biological_process	0.031282	1	2	23	149	12290	ENSGALG00000026776,ENSGALG00000041459
GO:0070887	cellular response to chemical stimulus	biological_process	0.031305	1	6	23	1325	12290	ENSGALG00000026776,ENSGALG00000011295,ENSGALG00000024470,ENSGALG00000004261,ENSGALG00000041459,ENSGALG00000004270
GO:0014044	Schwann cell development	biological_process	0.031331	1	1	23	17	12290	ENSGALG00000021074
GO:0003254	regulation of membrane depolarization	biological_process	0.031354	1	1	23	17	12290	ENSGALG00000021074
GO:0021895	cerebral cortex neuron differentiation	biological_process	0.031356	1	1	23	17	12290	ENSGALG00000042604
GO:0010657	muscle cell apoptotic process	biological_process	0.031368	1	1	23	17	12290	ENSGALG00000026776
GO:0023057	negative regulation of signaling	biological_process	0.032273	1	4	23	660	12290	ENSGALG00000006647,ENSGALG00000041459,ENSGALG00000011295,ENSGALG00000021074
GO:0043408	regulation of MAPK cascade	biological_process	0.032583	1	3	23	379	12290	ENSGALG00000021074,ENSGALG00000006647,ENSGALG00000024470
GO:0009141	nucleoside triphosphate metabolic process	biological_process	0.032837	1	2	23	153	12290	ENSGALG00000026776,ENSGALG00000041459
GO:0021846	cell proliferation in forebrain	biological_process	0.033153	1	1	23	18	12290	ENSGALG00000042604
GO:0001953	negative regulation of cell-matrix adhesion	biological_process	0.033169	1	1	23	18	12290	ENSGALG00000021074
GO:0019674	NAD metabolic process	biological_process	0.033205	1	1	23	18	12290	ENSGALG00000026776
GO:0043414	macromolecule methylation	biological_process	0.033582	1	2	23	155	12290	ENSGALG00000013272,ENSGALG00000031812
GO:0009123	nucleoside monophosphate metabolic process	biological_process	0.034434	1	2	23	157	12290	ENSGALG00000026776,ENSGALG00000041459
GO:0044262	cellular carbohydrate metabolic process	biological_process	0.034805	1	2	23	158	12290	ENSGALG00000026776,ENSGALG00000041459
GO:0044238	primary metabolic process	biological_process	0.034951	1	16	23	5978	12290	ENSGALG00000017316,ENSGALG00000026776,ENSGALG00000013272,ENSGALG00000017181,ENSGALG00000004270,Novel01335,ENSGALG00000025896,ENSGALG00000041459,ENSGALG00000042604,ENSGALG00000006647,ENSGALG00000011295,ENSGALG00000024470,Novel00671,ENSGALG00000031812,ENSGALG00000011404,ENSGALG00000021074
GO:0071300	cellular response to retinoic acid	biological_process	0.034957	1	1	23	19	12290	ENSGALG00000004270
GO:1901890	positive regulation of cell junction assembly	biological_process	0.034972	1	1	23	19	12290	ENSGALG00000021074
GO:0006195	purine nucleotide catabolic process	biological_process	0.034984	1	1	23	19	12290	ENSGALG00000026776
GO:0071384	cellular response to corticosteroid stimulus	biological_process	0.034999	1	1	23	19	12290	ENSGALG00000041459
GO:0071385	cellular response to glucocorticoid stimulus	biological_process	0.034999	1	1	23	19	12290	ENSGALG00000041459
GO:0034308	primary alcohol metabolic process	biological_process	0.035002	1	1	23	19	12290	ENSGALG00000004270
GO:0016053	organic acid biosynthetic process	biological_process	0.035624	1	2	23	160	12290	Novel00671,ENSGALG00000004270
GO:0046394	carboxylic acid biosynthetic process	biological_process	0.035624	1	2	23	160	12290	ENSGALG00000004270,Novel00671
GO:0051094	positive regulation of developmental process	biological_process	0.036477	1	4	23	686	12290	ENSGALG00000011404,ENSGALG00000042604,ENSGALG00000021074,ENSGALG00000011295
GO:0035295	tube development	biological_process	0.036652	1	3	23	397	12290	ENSGALG00000011404,ENSGALG00000004270,ENSGALG00000026776
GO:0014037	Schwann cell differentiation	biological_process	0.036763	1	1	23	20	12290	ENSGALG00000021074
GO:0042771	intrinsic apoptotic signaling pathway in response to DNA damage by p53 class mediator	biological_process	0.036779	1	1	23	20	12290	ENSGALG00000041459
GO:0045739	positive regulation of DNA repair	biological_process	0.036789	1	1	23	20	12290	ENSGALG00000026776
GO:1900026	positive regulation of substrate adhesion-dependent cell spreading	biological_process	0.03679	1	1	23	20	12290	ENSGALG00000021074
GO:0016242	negative regulation of macroautophagy	biological_process	0.036794	1	1	23	20	12290	ENSGALG00000026776
GO:2000378	negative regulation of reactive oxygen species metabolic process	biological_process	0.0368	1	1	23	20	12290	ENSGALG00000026776
GO:0051443	positive regulation of ubiquitin-protein transferase activity	biological_process	0.036811	1	1	23	20	12290	ENSGALG00000017181
GO:0050789	regulation of biological process	biological_process	0.03695	1	16	23	6011	12290	ENSGALG00000021074,ENSGALG00000031812,ENSGALG00000011404,ENSGALG00000016826,ENSGALG00000024470,Novel00671,ENSGALG00000011295,Novel00500,ENSGALG00000006647,ENSGALG00000041459,ENSGALG00000042604,ENSGALG00000025896,ENSGALG00000004270,ENSGALG00000017181,ENSGALG00000013272,ENSGALG00000026776
GO:0044281	small molecule metabolic process	biological_process	0.037143	1	5	23	1019	12290	ENSGALG00000004270,Novel00671,ENSGALG00000041459,ENSGALG00000026776,ENSGALG00000017316
GO:0048869	cellular developmental process	biological_process	0.037785	1	8	23	2174	12290	ENSGALG00000042604,ENSGALG00000025896,ENSGALG00000021074,ENSGALG00000015485,ENSGALG00000011404,ENSGALG00000004270,ENSGALG00000026776,ENSGALG00000011295
GO:0014888	striated muscle adaptation	biological_process	0.038592	1	1	23	21	12290	ENSGALG00000021074
GO:0035115	embryonic forelimb morphogenesis	biological_process	0.038622	1	1	23	21	12290	ENSGALG00000004270
GO:0006305	DNA alkylation	biological_process	0.040358	1	1	23	22	12290	ENSGALG00000031812
GO:0006306	DNA methylation	biological_process	0.040358	1	1	23	22	12290	ENSGALG00000031812
GO:0035556	intracellular signal transduction	biological_process	0.040368	1	6	23	1406	12290	ENSGALG00000041459,ENSGALG00000024470,Novel00500,ENSGALG00000006647,ENSGALG00000021074,ENSGALG00000011295
GO:0021884	forebrain neuron development	biological_process	0.040376	1	1	23	22	12290	ENSGALG00000042604
GO:0009410	response to xenobiotic stimulus	biological_process	0.040383	1	1	23	22	12290	ENSGALG00000026776
GO:0032355	response to estradiol	biological_process	0.040396	1	1	23	22	12290	ENSGALG00000011295
GO:0009409	response to cold	biological_process	0.040407	1	1	23	22	12290	ENSGALG00000017316
GO:0001523	retinoid metabolic process	biological_process	0.040414	1	1	23	22	12290	ENSGALG00000004270
GO:0000165	MAPK cascade	biological_process	0.04049	1	3	23	413	12290	ENSGALG00000024470,ENSGALG00000006647,ENSGALG00000021074
GO:0071320	cellular response to cAMP	biological_process	0.042153	1	1	23	23	12290	ENSGALG00000004261
GO:0007140	male meiosis	biological_process	0.042161	1	1	23	23	12290	ENSGALG00000031812
GO:0042551	neuron maturation	biological_process	0.042169	1	1	23	23	12290	ENSGALG00000021074
GO:0021522	spinal cord motor neuron differentiation	biological_process	0.042205	1	1	23	23	12290	ENSGALG00000004270
GO:0016101	diterpenoid metabolic process	biological_process	0.042215	1	1	23	23	12290	ENSGALG00000004270
GO:0009719	response to endogenous stimulus	biological_process	0.042458	1	4	23	720	12290	ENSGALG00000026776,ENSGALG00000011295,ENSGALG00000004261,ENSGALG00000041459
GO:0021772	olfactory bulb development	biological_process	0.043931	1	1	23	24	12290	ENSGALG00000042604
GO:0072350	tricarboxylic acid metabolic process	biological_process	0.04398	1	1	23	24	12290	Novel00671
GO:0048566	embryonic digestive tract development	biological_process	0.043983	1	1	23	24	12290	ENSGALG00000004270
GO:0042181	ketone biosynthetic process	biological_process	0.043994	1	1	23	24	12290	Novel00671
GO:0048247	lymphocyte chemotaxis	biological_process	0.044013	1	1	23	24	12290	ENSGALG00000024470
GO:0051351	positive regulation of ligase activity	biological_process	0.044018	1	1	23	24	12290	ENSGALG00000017181
GO:0022411	cellular component disassembly	biological_process	0.044092	1	2	23	180	12290	ENSGALG00000026776,ENSGALG00000041459
GO:0046128	purine ribonucleoside metabolic process	biological_process	0.04414	1	2	23	180	12290	ENSGALG00000026776,ENSGALG00000041459
GO:0042278	purine nucleoside metabolic process	biological_process	0.044583	1	2	23	181	12290	ENSGALG00000041459,ENSGALG00000026776
GO:0009605	response to external stimulus	biological_process	0.045036	1	5	23	1074	12290	ENSGALG00000011404,ENSGALG00000042604,ENSGALG00000041459,ENSGALG00000024470,ENSGALG00000026776
GO:0080090	regulation of primary metabolic process	biological_process	0.045308	1	10	23	3127	12290	ENSGALG00000042604,ENSGALG00000041459,ENSGALG00000006647,ENSGALG00000021074,Novel00671,ENSGALG00000017181,ENSGALG00000024470,ENSGALG00000011404,ENSGALG00000026776,ENSGALG00000013272
GO:0021988	olfactory lobe development	biological_process	0.045719	1	1	23	25	12290	ENSGALG00000042604
GO:0051591	response to cAMP	biological_process	0.04574	1	1	23	25	12290	ENSGALG00000004261
GO:0006721	terpenoid metabolic process	biological_process	0.045803	1	1	23	25	12290	ENSGALG00000004270
GO:0019748	secondary metabolic process	biological_process	0.045804	1	1	23	25	12290	ENSGALG00000026776
GO:0032259	methylation	biological_process	0.045868	1	2	23	184	12290	ENSGALG00000013272,ENSGALG00000031812
GO:0006796	phosphate-containing compound metabolic process	biological_process	0.046474	1	7	23	1847	12290	ENSGALG00000025896,ENSGALG00000026776,ENSGALG00000021074,ENSGALG00000015485,ENSGALG00000024470,ENSGALG00000041459,ENSGALG00000006647
GO:0023014	signal transduction by protein phosphorylation	biological_process	0.047141	1	3	23	439	12290	ENSGALG00000021074,ENSGALG00000006647,ENSGALG00000024470
GO:0071310	cellular response to organic substance	biological_process	0.047548	1	5	23	1090	12290	ENSGALG00000011295,ENSGALG00000004270,ENSGALG00000024470,ENSGALG00000004261,ENSGALG00000041459
GO:0010332	response to gamma radiation	biological_process	0.047557	1	1	23	26	12290	ENSGALG00000026776
GO:0090303	positive regulation of wound healing	biological_process	0.047564	1	1	23	26	12290	ENSGALG00000011404
GO:0042246	tissue regeneration	biological_process	0.047588	1	1	23	26	12290	ENSGALG00000011404
GO:0006464	cellular protein modification process	biological_process	0.048132	1	8	23	2276	12290	ENSGALG00000011404,ENSGALG00000024470,ENSGALG00000017181,Novel00671,ENSGALG00000011295,ENSGALG00000013272,ENSGALG00000006647,ENSGALG00000021074
GO:0036211	protein modification process	biological_process	0.048132	1	8	23	2276	12290	ENSGALG00000011404,ENSGALG00000017181,Novel00671,ENSGALG00000024470,ENSGALG00000011295,ENSGALG00000013272,ENSGALG00000006647,ENSGALG00000021074
GO:0071396	cellular response to lipid	biological_process	0.048137	1	2	23	189	12290	ENSGALG00000004270,ENSGALG00000041459
GO:0006091	generation of precursor metabolites and energy	biological_process	0.049083	1	2	23	191	12290	ENSGALG00000026776,ENSGALG00000041459
GO:1903146	regulation of mitophagy	biological_process	0.049321	1	1	23	27	12290	ENSGALG00000026776
GO:0046839	phospholipid dephosphorylation	biological_process	0.049331	1	1	23	27	12290	ENSGALG00000025896
GO:0009954	proximal/distal pattern formation	biological_process	0.04936	1	1	23	27	12290	ENSGALG00000004270
GO:0035136	forelimb morphogenesis	biological_process	0.049384	1	1	23	27	12290	ENSGALG00000004270
GO:0002548	monocyte chemotaxis	biological_process	0.049386	1	1	23	27	12290	ENSGALG00000024470
GO:0006793	phosphorus metabolic process	biological_process	0.049625	1	7	23	1873	12290	ENSGALG00000021074,ENSGALG00000025896,ENSGALG00000026776,ENSGALG00000006647,ENSGALG00000041459,ENSGALG00000024470,ENSGALG00000015485
GO:0009987	cellular process	biological_process	0.049636	1	21	23	9227	12290	ENSGALG00000004261,ENSGALG00000024470,Novel00671,ENSGALG00000031812,ENSGALG00000011404,ENSGALG00000016826,ENSGALG00000011295,ENSGALG00000021074,ENSGALG00000015485,ENSGALG00000017181,ENSGALG00000004270,ENSGALG00000009730,Novel01335,ENSGALG00000017316,ENSGALG00000026776,ENSGALG00000013272,ENSGALG00000041459,ENSGALG00000042604,Novel00500,ENSGALG00000006647,ENSGALG00000025896
