# Supplementary material for: Transcriptome Analysis of Differentially Expressed Genes Related to the Growth and Development of the Jinghai Yellow Chicken
Source: Genes (Basel). 2019 Jul 17;10(7):539. doi: 10.3390/genes10070539 (PMC6678745; doi:10.3390/genes10070539)
Supplement: Supplementary file 1 [file genes-10-00539-s001.zip › genes-527003-supplementary/Supplementary files 1-12/File S12 Statistics of GO enrichment items in M8FvsM8S.xlsx]

## Sheet: M8FvsM8S
GO_accession	Description	Term_type	Over_represented_pValue	Corrected_pValue	DEG_item	DEG_list	Bg_item	Bg_list	Gene_names
GO:2000818	negative regulation of myoblast proliferation	biological_process	2.3546e-06	0.042296	2	22	2	12290	ENSGALG00000006216,ENSGALG00000039458
GO:0008285	negative regulation of cell proliferation	biological_process	1.9585e-05	0.1759	6	22	332	12290	ENSGALG00000006526,ENSGALG00000005401,ENSGALG00000028318,ENSGALG00000039458,ENSGALG00000039376,ENSGALG00000006216
GO:2000291	regulation of myoblast proliferation	biological_process	0.00010828	0.39855	2	22	9	12290	ENSGALG00000006216,ENSGALG00000039458
GO:0051239	regulation of multicellular organismal process	biological_process	0.00014194	0.39855	10	22	1490	12290	ENSGALG00000015132,ENSGALG00000016500,ENSGALG00000006216,ENSGALG00000011738,ENSGALG00000001412,ENSGALG00000009700,ENSGALG00000004376,ENSGALG00000039458,ENSGALG00000006526,ENSGALG00000005401
GO:0043501	skeletal muscle adaptation	biological_process	0.00014311	0.39855	2	22	11	12290	ENSGALG00000039458,ENSGALG00000006216
GO:0051450	myoblast proliferation	biological_process	0.00015531	0.39855	2	22	11	12290	ENSGALG00000006216,ENSGALG00000039458
GO:0008283	cell proliferation	biological_process	0.00021995	0.49386	8	22	999	12290	ENSGALG00000039376,ENSGALG00000006216,ENSGALG00000016500,ENSGALG00000015132,ENSGALG00000006526,ENSGALG00000005401,ENSGALG00000028318,ENSGALG00000039458
GO:2000026	regulation of multicellular organismal development	biological_process	0.00025047	0.49992	8	22	984	12290	ENSGALG00000039458,ENSGALG00000006526,ENSGALG00000005401,ENSGALG00000001412,ENSGALG00000015132,ENSGALG00000016500,ENSGALG00000006216,ENSGALG00000011738
GO:0042127	regulation of cell proliferation	biological_process	0.00036878	0.62774	7	22	808	12290	ENSGALG00000039458,ENSGALG00000039376,ENSGALG00000028318,ENSGALG00000006526,ENSGALG00000005401,ENSGALG00000015132,ENSGALG00000006216
GO:0003012	muscle system process	biological_process	0.00039956	0.62774	4	22	195	12290	ENSGALG00000006216,ENSGALG00000004376,ENSGALG00000016500,ENSGALG00000039458
GO:0071384	cellular response to corticosteroid stimulus	biological_process	0.0004543	0.62774	2	22	19	12290	ENSGALG00000006216,ENSGALG00000039458
GO:0071385	cellular response to glucocorticoid stimulus	biological_process	0.0004543	0.62774	2	22	19	12290	ENSGALG00000039458,ENSGALG00000006216
GO:0014888	striated muscle adaptation	biological_process	0.00061126	0.71039	2	22	21	12290	ENSGALG00000039458,ENSGALG00000006216
GO:0045595	regulation of cell differentiation	biological_process	0.00071708	0.71039	7	22	873	12290	ENSGALG00000006526,ENSGALG00000005401,ENSGALG00000039458,ENSGALG00000001412,ENSGALG00000006216,ENSGALG00000015132,ENSGALG00000016500
GO:0031667	response to nutrient levels	biological_process	0.00092448	0.71039	4	22	245	12290	ENSGALG00000009700,ENSGALG00000028318,ENSGALG00000006216,ENSGALG00000016500
GO:0009991	response to extracellular stimulus	biological_process	0.0011392	0.71039	4	22	259	12290	ENSGALG00000006216,ENSGALG00000016500,ENSGALG00000009700,ENSGALG00000028318
GO:0031960	response to corticosteroid	biological_process	0.0012706	0.71039	2	22	31	12290	ENSGALG00000006216,ENSGALG00000039458
GO:0051384	response to glucocorticoid	biological_process	0.0012706	0.71039	2	22	31	12290	ENSGALG00000039458,ENSGALG00000006216
GO:0051130	positive regulation of cellular component organization	biological_process	0.0013003	0.71039	6	22	690	12290	ENSGALG00000006526,ENSGALG00000001412,ENSGALG00000006216,ENSGALG00000012377,ENSGALG00000015132,ENSGALG00000016500
GO:0045597	positive regulation of cell differentiation	biological_process	0.0013501	0.71039	5	22	470	12290	ENSGALG00000001412,ENSGALG00000006526,ENSGALG00000005401,ENSGALG00000016500,ENSGALG00000006216
GO:0010976	positive regulation of neuron projection development	biological_process	0.0014073	0.71039	3	22	113	12290	ENSGALG00000016500,ENSGALG00000001412,ENSGALG00000006526
GO:0033197	response to vitamin E	biological_process	0.0015042	0.71039	1	22	1	12290	ENSGALG00000016500
GO:0051284	positive regulation of sequestering of calcium ion	biological_process	0.0015042	0.71039	1	22	1	12290	ENSGALG00000016500
GO:0050793	regulation of developmental process	biological_process	0.0015298	0.71039	8	22	1291	12290	ENSGALG00000001412,ENSGALG00000011738,ENSGALG00000006216,ENSGALG00000016500,ENSGALG00000015132,ENSGALG00000005401,ENSGALG00000006526,ENSGALG00000039458
GO:0048584	positive regulation of response to stimulus	biological_process	0.0015342	0.71039	7	22	1021	12290	ENSGALG00000039458,ENSGALG00000001412,ENSGALG00000005401,ENSGALG00000006526,ENSGALG00000015132,ENSGALG00000016500,ENSGALG00000006216
GO:0014732	skeletal muscle atrophy	biological_process	0.0015369	0.71039	1	22	1	12290	ENSGALG00000039458
GO:1902762	regulation of embryonic skeletal joint development	biological_process	0.0015467	0.71039	1	22	1	12290	ENSGALG00000005401
GO:1902764	positive regulation of embryonic skeletal joint development	biological_process	0.0015467	0.71039	1	22	1	12290	ENSGALG00000005401
GO:0007518	myoblast fate determination	biological_process	0.0016042	0.71039	1	22	1	12290	ENSGALG00000006216
GO:0043503	skeletal muscle fiber adaptation	biological_process	0.0016042	0.71039	1	22	1	12290	ENSGALG00000006216
GO:0001695	histamine catabolic process	biological_process	0.0016098	0.71039	1	22	1	12290	ENSGALG00000012377
GO:0060173	limb development	biological_process	0.0016561	0.71039	3	22	131	12290	ENSGALG00000016500,ENSGALG00000015132,ENSGALG00000005401
GO:0048736	appendage development	biological_process	0.0016897	0.71039	3	22	132	12290	ENSGALG00000005401,ENSGALG00000015132,ENSGALG00000016500
GO:0014861	regulation of skeletal muscle contraction via regulation of action potential	biological_process	0.0017385	0.71039	1	22	1	12290	ENSGALG00000004376
GO:0090076	relaxation of skeletal muscle	biological_process	0.0017385	0.71039	1	22	1	12290	ENSGALG00000004376
GO:0100001	regulation of skeletal muscle contraction by action potential	biological_process	0.0017385	0.71039	1	22	1	12290	ENSGALG00000004376
GO:0040007	growth	biological_process	0.0017832	0.71039	5	22	498	12290	ENSGALG00000001412,ENSGALG00000028318,ENSGALG00000039458,ENSGALG00000006526,ENSGALG00000006216
GO:0009792	embryo development ending in birth or egg hatching	biological_process	0.00194	0.71039	4	22	299	12290	ENSGALG00000015132,ENSGALG00000016500,ENSGALG00000039458,ENSGALG00000005401
GO:0061555	ganglion structural organization	biological_process	0.0019821	0.71039	1	22	1	12290	ENSGALG00000015132
GO:0061556	trigeminal ganglion morphogenesis	biological_process	0.0019821	0.71039	1	22	1	12290	ENSGALG00000015132
GO:0061561	trigeminal ganglion formation	biological_process	0.0019821	0.71039	1	22	1	12290	ENSGALG00000015132
GO:0061562	cranial ganglion structural organization	biological_process	0.0019821	0.71039	1	22	1	12290	ENSGALG00000015132
GO:0061563	trigeminal ganglion structural organization	biological_process	0.0019821	0.71039	1	22	1	12290	ENSGALG00000015132
GO:1902897	regulation of postsynaptic density protein 95 clustering	biological_process	0.0019821	0.71039	1	22	1	12290	ENSGALG00000015132
GO:0051128	regulation of cellular component organization	biological_process	0.0020169	0.71039	8	22	1341	12290	ENSGALG00000028318,ENSGALG00000006526,ENSGALG00000001412,ENSGALG00000015132,ENSGALG00000016500,ENSGALG00000006216,ENSGALG00000012377,ENSGALG00000011738
GO:0040008	regulation of growth	biological_process	0.0022645	0.78225	4	22	312	12290	ENSGALG00000006216,ENSGALG00000039458,ENSGALG00000028318,ENSGALG00000001412
GO:0043500	muscle adaptation	biological_process	0.0023344	0.79119	2	22	41	12290	ENSGALG00000039458,ENSGALG00000006216
GO:0051280	negative regulation of release of sequestered calcium ion into cytosol	biological_process	0.0030024	0.92946	1	22	2	12290	ENSGALG00000016500
GO:0014908	myotube differentiation involved in skeletal muscle regeneration	biological_process	0.003157	0.92946	1	22	2	12290	ENSGALG00000006216
GO:0042135	neurotransmitter catabolic process	biological_process	0.0032863	0.92946	1	22	2	12290	ENSGALG00000012377
GO:0031346	positive regulation of cell projection organization	biological_process	0.0033733	0.92946	3	22	155	12290	ENSGALG00000006526,ENSGALG00000001412,ENSGALG00000016500
GO:0061552	ganglion morphogenesis	biological_process	0.0034493	0.92946	1	22	2	12290	ENSGALG00000015132
GO:0061554	ganglion formation	biological_process	0.0034493	0.92946	1	22	2	12290	ENSGALG00000015132
GO:0061559	cranial ganglion morphogenesis	biological_process	0.0034493	0.92946	1	22	2	12290	ENSGALG00000015132
GO:0061560	cranial ganglion formation	biological_process	0.0034493	0.92946	1	22	2	12290	ENSGALG00000015132
GO:0048632	negative regulation of skeletal muscle tissue growth	biological_process	0.0035049	0.92946	1	22	2	12290	ENSGALG00000039458
GO:0050772	positive regulation of axonogenesis	biological_process	0.0035185	0.92946	2	22	43	12290	ENSGALG00000006526,ENSGALG00000001412
GO:0045666	positive regulation of neuron differentiation	biological_process	0.0036007	0.93639	3	22	163	12290	ENSGALG00000016500,ENSGALG00000001412,ENSGALG00000006526
GO:0045445	myoblast differentiation	biological_process	0.003649	0.93639	2	22	52	12290	ENSGALG00000006216,ENSGALG00000039458
GO:0097306	cellular response to alcohol	biological_process	0.0038236	0.96736	2	22	51	12290	ENSGALG00000039458,ENSGALG00000006216
GO:0048589	developmental growth	biological_process	0.0039425	0.98359	4	22	360	12290	ENSGALG00000006216,ENSGALG00000039458,ENSGALG00000001412,ENSGALG00000006526
GO:0002027	regulation of heart rate	biological_process	0.0041783	1	2	22	51	12290	ENSGALG00000004376,ENSGALG00000016500
GO:0055117	regulation of cardiac muscle contraction	biological_process	0.0042199	1	2	22	49	12290	ENSGALG00000004376,ENSGALG00000016500
GO:0035914	skeletal muscle cell differentiation	biological_process	0.0042972	1	2	22	56	12290	ENSGALG00000006216,ENSGALG00000039458
GO:0071396	cellular response to lipid	biological_process	0.0046478	1	3	22	189	12290	ENSGALG00000009700,ENSGALG00000039458,ENSGALG00000006216
GO:1901164	negative regulation of trophoblast cell migration	biological_process	0.0046513	1	1	22	3	12290	ENSGALG00000011738
GO:0006480	N-terminal protein amino acid methylation	biological_process	0.0046538	1	1	22	3	12290	ENSGALG00000003334
GO:0097118	neuroligin clustering involved in postsynaptic membrane assembly	biological_process	0.0046907	1	1	22	2	12290	ENSGALG00000015132
GO:0010523	negative regulation of calcium ion transport into cytosol	biological_process	0.0048255	1	1	22	3	12290	ENSGALG00000016500
GO:0014891	striated muscle atrophy	biological_process	0.0048576	1	1	22	3	12290	ENSGALG00000039458
GO:0048638	regulation of developmental growth	biological_process	0.0048757	1	3	22	188	12290	ENSGALG00000001412,ENSGALG00000039458,ENSGALG00000006216
GO:1900220	semaphorin-plexin signaling pathway involved in bone trabecula morphogenesis	biological_process	0.0049356	1	1	22	2	12290	ENSGALG00000006526
GO:0007420	brain development	biological_process	0.0050878	1	4	22	370	12290	ENSGALG00000016500,ENSGALG00000015132,ENSGALG00000012377,ENSGALG00000001412
GO:0001692	histamine metabolic process	biological_process	0.0051369	1	1	22	3	12290	ENSGALG00000012377
GO:0006942	regulation of striated muscle contraction	biological_process	0.0052185	1	2	22	54	12290	ENSGALG00000004376,ENSGALG00000016500
GO:0048625	myoblast fate commitment	biological_process	0.0052471	1	1	22	3	12290	ENSGALG00000006216
GO:0048631	regulation of skeletal muscle tissue growth	biological_process	0.0052587	1	1	22	3	12290	ENSGALG00000039458
GO:0009267	cellular response to starvation	biological_process	0.0052712	1	3	22	193	12290	ENSGALG00000028318,ENSGALG00000009700,ENSGALG00000006216
GO:0031099	regeneration	biological_process	0.0052873	1	2	22	60	12290	ENSGALG00000016500,ENSGALG00000006216
GO:0008286	insulin receptor signaling pathway	biological_process	0.0053039	1	2	22	60	12290	ENSGALG00000009700,ENSGALG00000039458
GO:1903036	positive regulation of response to wounding	biological_process	0.0053583	1	2	22	62	12290	ENSGALG00000006216,ENSGALG00000016500
GO:0048523	negative regulation of cellular process	biological_process	0.0055578	1	10	22	2392	12290	ENSGALG00000006526,ENSGALG00000005401,ENSGALG00000028318,ENSGALG00000039458,ENSGALG00000009700,ENSGALG00000039376,ENSGALG00000011738,ENSGALG00000006216,ENSGALG00000016500,ENSGALG00000015132
GO:0043086	negative regulation of catalytic activity	biological_process	0.0055694	1	4	22	402	12290	ENSGALG00000005401,ENSGALG00000028318,ENSGALG00000039458,ENSGALG00000016500
GO:0050790	regulation of catalytic activity	biological_process	0.0055812	1	7	22	1254	12290	ENSGALG00000002038,ENSGALG00000011738,ENSGALG00000016500,ENSGALG00000005401,ENSGALG00000006526,ENSGALG00000039458,ENSGALG00000028318
GO:0010510	regulation of acetyl-CoA biosynthetic process from pyruvate	biological_process	0.0056472	1	1	22	3	12290	ENSGALG00000009700
GO:0042594	response to starvation	biological_process	0.00572	1	3	22	199	12290	ENSGALG00000009700,ENSGALG00000028318,ENSGALG00000006216
GO:0031669	cellular response to nutrient levels	biological_process	0.0059109	1	3	22	201	12290	ENSGALG00000028318,ENSGALG00000009700,ENSGALG00000006216
GO:0051174	regulation of phosphorus metabolic process	biological_process	0.0059883	1	6	22	961	12290	ENSGALG00000039458,ENSGALG00000001412,ENSGALG00000028318,ENSGALG00000009700,ENSGALG00000015132,ENSGALG00000016500
GO:0060048	cardiac muscle contraction	biological_process	0.0061599	1	2	22	62	12290	ENSGALG00000004376,ENSGALG00000016500
GO:0061179	negative regulation of insulin secretion involved in cellular response to glucose stimulus	biological_process	0.0062113	1	1	22	4	12290	ENSGALG00000016500
GO:1903034	regulation of response to wounding	biological_process	0.006282	1	3	22	214	12290	ENSGALG00000001412,ENSGALG00000016500,ENSGALG00000006216
GO:0042692	muscle cell differentiation	biological_process	0.0062883	1	3	22	212	12290	ENSGALG00000039458,ENSGALG00000006216,ENSGALG00000015132
GO:1901626	regulation of postsynaptic membrane organization	biological_process	0.0063352	1	1	22	3	12290	ENSGALG00000015132
GO:0050767	regulation of neurogenesis	biological_process	0.0063399	1	4	22	398	12290	ENSGALG00000006526,ENSGALG00000001412,ENSGALG00000015132,ENSGALG00000016500
GO:0000746	conjugation	biological_process	0.0064569	1	1	22	2	12290	Novel00289
GO:0060322	head development	biological_process	0.0066107	1	4	22	402	12290	ENSGALG00000001412,ENSGALG00000012377,ENSGALG00000016500,ENSGALG00000015132
GO:0043415	positive regulation of skeletal muscle tissue regeneration	biological_process	0.0067101	1	1	22	4	12290	ENSGALG00000006216
GO:0050769	positive regulation of neurogenesis	biological_process	0.0067218	1	3	22	204	12290	ENSGALG00000016500,ENSGALG00000006526,ENSGALG00000001412
GO:0048680	positive regulation of axon regeneration	biological_process	0.0067461	1	1	22	4	12290	ENSGALG00000016500
GO:0070572	positive regulation of neuron projection regeneration	biological_process	0.0067461	1	1	22	4	12290	ENSGALG00000016500
GO:0051094	positive regulation of developmental process	biological_process	0.006942	1	5	22	686	12290	ENSGALG00000006216,ENSGALG00000016500,ENSGALG00000006526,ENSGALG00000005401,ENSGALG00000001412
GO:0086013	membrane repolarization during cardiac muscle cell action potential	biological_process	0.007002	1	1	22	4	12290	ENSGALG00000004376
GO:0014859	negative regulation of skeletal muscle cell proliferation	biological_process	0.0070229	1	1	22	4	12290	ENSGALG00000039458
GO:1902723	negative regulation of skeletal muscle satellite cell proliferation	biological_process	0.0070229	1	1	22	4	12290	ENSGALG00000039458
GO:0031668	cellular response to extracellular stimulus	biological_process	0.0071101	1	3	22	215	12290	ENSGALG00000006216,ENSGALG00000009700,ENSGALG00000028318
GO:0050812	regulation of acyl-CoA biosynthetic process	biological_process	0.0071133	1	1	22	4	12290	ENSGALG00000009700
GO:0036032	neural crest cell delamination	biological_process	0.0073381	1	1	22	4	12290	ENSGALG00000015132
GO:0048675	axon extension	biological_process	0.0073627	1	2	22	62	12290	ENSGALG00000001412,ENSGALG00000006526
GO:1901701	cellular response to oxygen-containing compound	biological_process	0.0074217	1	4	22	427	12290	ENSGALG00000016500,ENSGALG00000006216,ENSGALG00000039458,ENSGALG00000009700
GO:0043416	regulation of skeletal muscle tissue regeneration	biological_process	0.0082299	1	1	22	5	12290	ENSGALG00000006216
GO:0014889	muscle atrophy	biological_process	0.0082799	1	1	22	5	12290	ENSGALG00000039458
GO:0052805	imidazole-containing compound catabolic process	biological_process	0.0083296	1	1	22	5	12290	ENSGALG00000012377
GO:0007093	mitotic cell cycle checkpoint	biological_process	0.0083886	1	2	22	74	12290	ENSGALG00000005401,ENSGALG00000028318
GO:2000809	positive regulation of synaptic vesicle clustering	biological_process	0.0085199	1	1	22	4	12290	ENSGALG00000015132
GO:0048513	organ development	biological_process	0.0086361	1	8	22	1718	12290	ENSGALG00000005401,ENSGALG00000006526,ENSGALG00000039458,ENSGALG00000001412,ENSGALG00000012377,ENSGALG00000006216,ENSGALG00000015132,ENSGALG00000016500
GO:0048630	skeletal muscle tissue growth	biological_process	0.0086508	1	1	22	5	12290	ENSGALG00000039458
GO:0010212	response to ionizing radiation	biological_process	0.0087121	1	2	22	75	12290	ENSGALG00000004500,ENSGALG00000028318
GO:0070444	oligodendrocyte progenitor proliferation	biological_process	0.008762	1	1	22	4	12290	ENSGALG00000015132
GO:0070445	regulation of oligodendrocyte progenitor proliferation	biological_process	0.008762	1	1	22	4	12290	ENSGALG00000015132
GO:1901739	regulation of myoblast fusion	biological_process	0.0087954	1	1	22	5	12290	ENSGALG00000006216
GO:1901741	positive regulation of myoblast fusion	biological_process	0.0087954	1	1	22	5	12290	ENSGALG00000006216
GO:0060907	positive regulation of macrophage cytokine production	biological_process	0.0088229	1	1	22	5	12290	ENSGALG00000001412
GO:0051147	regulation of muscle cell differentiation	biological_process	0.0089003	1	2	22	82	12290	ENSGALG00000039458,ENSGALG00000006216
GO:0048519	negative regulation of biological process	biological_process	0.0091192	1	10	22	2562	12290	ENSGALG00000039376,ENSGALG00000009700,ENSGALG00000016500,ENSGALG00000015132,ENSGALG00000011738,ENSGALG00000006216,ENSGALG00000028318,ENSGALG00000039458,ENSGALG00000005401,ENSGALG00000006526
GO:0010459	negative regulation of heart rate	biological_process	0.0091991	1	1	22	6	12290	ENSGALG00000016500
GO:0060232	delamination	biological_process	0.0092446	1	1	22	5	12290	ENSGALG00000015132
GO:0071496	cellular response to external stimulus	biological_process	0.0092506	1	3	22	237	12290	ENSGALG00000028318,ENSGALG00000009700,ENSGALG00000006216
GO:0010881	regulation of cardiac muscle contraction by regulation of the release of sequestered calcium ion	biological_process	0.0092548	1	1	22	4	12290	ENSGALG00000016500
GO:0035637	multicellular organismal signaling	biological_process	0.0094141	1	2	22	73	12290	ENSGALG00000016500,ENSGALG00000004376
GO:0071383	cellular response to steroid hormone stimulus	biological_process	0.0097478	1	2	22	86	12290	ENSGALG00000006216,ENSGALG00000039458
GO:0097305	response to alcohol	biological_process	0.0097938	1	2	22	84	12290	ENSGALG00000006216,ENSGALG00000039458
GO:0016049	cell growth	biological_process	0.0098068	1	3	22	241	12290	ENSGALG00000028318,ENSGALG00000001412,ENSGALG00000006526
GO:0032268	regulation of cellular protein metabolic process	biological_process	0.0098704	1	7	22	1405	12290	ENSGALG00000015132,ENSGALG00000004500,ENSGALG00000016500,ENSGALG00000039458,ENSGALG00000028318,ENSGALG00000001412,ENSGALG00000005401
GO:0060315	negative regulation of ryanodine-sensitive calcium-release channel activity	biological_process	0.0099128	1	1	22	6	12290	ENSGALG00000016500
GO:0010975	regulation of neuron projection development	biological_process	0.0099536	1	3	22	231	12290	ENSGALG00000006526,ENSGALG00000001412,ENSGALG00000016500
GO:0052803	imidazole-containing compound metabolic process	biological_process	0.010113	1	1	22	6	12290	ENSGALG00000012377
GO:0032870	cellular response to hormone stimulus	biological_process	0.010115	1	3	22	252	12290	ENSGALG00000006216,ENSGALG00000039458,ENSGALG00000009700
GO:0009967	positive regulation of signal transduction	biological_process	0.010192	1	5	22	767	12290	ENSGALG00000015132,ENSGALG00000005401,ENSGALG00000006526,ENSGALG00000039458,ENSGALG00000001412
GO:1903649	regulation of cytoplasmic transport	biological_process	0.010267	1	3	22	245	12290	ENSGALG00000012377,ENSGALG00000016500,ENSGALG00000028318
GO:0051960	regulation of nervous system development	biological_process	0.010274	1	4	22	460	12290	ENSGALG00000016500,ENSGALG00000015132,ENSGALG00000006526,ENSGALG00000001412
GO:0051775	response to redox state	biological_process	0.01033	1	1	22	6	12290	ENSGALG00000016500
GO:1902725	negative regulation of satellite cell differentiation	biological_process	0.010433	1	1	22	6	12290	ENSGALG00000039458
GO:0061081	positive regulation of myeloid leukocyte cytokine production involved in immune response	biological_process	0.010484	1	1	22	6	12290	ENSGALG00000001412
GO:0006977	DNA damage response, signal transduction by p53 class mediator resulting in cell cycle arrest	biological_process	0.010538	1	1	22	6	12290	ENSGALG00000028318
GO:0021636	trigeminal nerve morphogenesis	biological_process	0.01086	1	1	22	5	12290	ENSGALG00000015132
GO:0021637	trigeminal nerve structural organization	biological_process	0.01086	1	1	22	5	12290	ENSGALG00000015132
GO:0086011	membrane repolarization during action potential	biological_process	0.010886	1	1	22	6	12290	ENSGALG00000004376
GO:0035556	intracellular signal transduction	biological_process	0.010916	1	7	22	1406	12290	ENSGALG00000001412,ENSGALG00000028318,ENSGALG00000039458,ENSGALG00000006526,ENSGALG00000016500,ENSGALG00000015132,ENSGALG00000011738
GO:0051962	positive regulation of nervous system development	biological_process	0.011068	1	3	22	247	12290	ENSGALG00000006526,ENSGALG00000001412,ENSGALG00000016500
GO:1901631	positive regulation of presynaptic membrane organization	biological_process	0.011131	1	1	22	5	12290	ENSGALG00000015132
GO:0006937	regulation of muscle contraction	biological_process	0.011197	1	2	22	86	12290	ENSGALG00000004376,ENSGALG00000016500
GO:0033689	negative regulation of osteoblast proliferation	biological_process	0.011203	1	1	22	6	12290	ENSGALG00000006526
GO:0061551	trigeminal ganglion development	biological_process	0.011245	1	1	22	6	12290	ENSGALG00000015132
GO:0032869	cellular response to insulin stimulus	biological_process	0.011474	1	2	22	88	12290	ENSGALG00000039458,ENSGALG00000009700
GO:0016339	calcium-dependent cell-cell adhesion via plasma membrane cell adhesion molecules	biological_process	0.011485	1	1	22	6	12290	ENSGALG00000015132
GO:0055119	relaxation of cardiac muscle	biological_process	0.011742	1	1	22	7	12290	ENSGALG00000004376
GO:0071493	cellular response to UV-B	biological_process	0.011779	1	1	22	7	12290	ENSGALG00000028318
GO:0006086	acetyl-CoA biosynthetic process from pyruvate	biological_process	0.012011	1	1	22	7	12290	ENSGALG00000009700
GO:0032270	positive regulation of cellular protein metabolic process	biological_process	0.012044	1	5	22	804	12290	ENSGALG00000015132,ENSGALG00000004500,ENSGALG00000039458,ENSGALG00000001412,ENSGALG00000028318
GO:0006941	striated muscle contraction	biological_process	0.012068	1	2	22	84	12290	ENSGALG00000016500,ENSGALG00000004376
GO:0007417	central nervous system development	biological_process	0.012116	1	4	22	479	12290	ENSGALG00000001412,ENSGALG00000016500,ENSGALG00000015132,ENSGALG00000012377
GO:0061450	trophoblast cell migration	biological_process	0.012248	1	1	22	7	12290	ENSGALG00000011738
GO:1901163	regulation of trophoblast cell migration	biological_process	0.012248	1	1	22	7	12290	ENSGALG00000011738
GO:0097091	synaptic vesicle clustering	biological_process	0.012274	1	1	22	6	12290	ENSGALG00000015132
GO:1904071	presynaptic active zone assembly	biological_process	0.012274	1	1	22	6	12290	ENSGALG00000015132
GO:2000807	regulation of synaptic vesicle clustering	biological_process	0.012274	1	1	22	6	12290	ENSGALG00000015132
GO:0042762	regulation of sulfur metabolic process	biological_process	0.012481	1	1	22	7	12290	ENSGALG00000009700
GO:0001934	positive regulation of protein phosphorylation	biological_process	0.01255	1	4	22	519	12290	ENSGALG00000039458,ENSGALG00000028318,ENSGALG00000001412,ENSGALG00000015132
GO:0060019	radial glial cell differentiation	biological_process	0.012555	1	1	22	7	12290	ENSGALG00000015132
GO:0061564	axon development	biological_process	0.01313	1	3	22	258	12290	ENSGALG00000006526,ENSGALG00000001412,ENSGALG00000016500
GO:0071850	mitotic cell cycle arrest	biological_process	0.013404	1	1	22	8	12290	ENSGALG00000028318
GO:0097119	postsynaptic density protein 95 clustering	biological_process	0.013494	1	1	22	5	12290	ENSGALG00000015132
GO:0032880	regulation of protein localization	biological_process	0.013696	1	4	22	518	12290	ENSGALG00000028318,ENSGALG00000015132,ENSGALG00000016500,ENSGALG00000012377
GO:1990709	presynaptic active zone organization	biological_process	0.013728	1	1	22	7	12290	ENSGALG00000015132
GO:1990138	neuron projection extension	biological_process	0.013895	1	2	22	90	12290	ENSGALG00000001412,ENSGALG00000006526
GO:0021559	trigeminal nerve development	biological_process	0.014033	1	1	22	7	12290	ENSGALG00000015132
GO:0014819	regulation of skeletal muscle contraction	biological_process	0.014071	1	1	22	5	12290	ENSGALG00000004376
GO:2001015	negative regulation of skeletal muscle cell differentiation	biological_process	0.014253	1	1	22	8	12290	ENSGALG00000039458
GO:0061550	cranial ganglion development	biological_process	0.014367	1	1	22	8	12290	ENSGALG00000015132
GO:0008016	regulation of heart contraction	biological_process	0.014451	1	2	22	98	12290	ENSGALG00000016500,ENSGALG00000004376
GO:0006978	DNA damage response, signal transduction by p53 class mediator resulting in transcription of p21 class mediator	biological_process	0.014454	1	1	22	8	12290	ENSGALG00000028318
GO:0048699	generation of neurons	biological_process	0.014593	1	5	22	800	12290	ENSGALG00000015132,ENSGALG00000016500,ENSGALG00000005401,ENSGALG00000006526,ENSGALG00000001412
GO:0042327	positive regulation of phosphorylation	biological_process	0.014657	1	4	22	542	12290	ENSGALG00000001412,ENSGALG00000028318,ENSGALG00000039458,ENSGALG00000015132
GO:0010720	positive regulation of cell development	biological_process	0.014671	1	3	22	280	12290	ENSGALG00000016500,ENSGALG00000006526,ENSGALG00000001412
GO:0032868	response to insulin	biological_process	0.014718	1	2	22	101	12290	ENSGALG00000039458,ENSGALG00000009700
GO:0010882	regulation of cardiac muscle contraction by calcium ion signaling	biological_process	0.014781	1	1	22	7	12290	ENSGALG00000016500
GO:1901629	regulation of presynaptic membrane organization	biological_process	0.014875	1	1	22	7	12290	ENSGALG00000015132
GO:0006464	cellular protein modification process	biological_process	0.014881	1	9	22	2276	12290	ENSGALG00000003334,ENSGALG00000039458,ENSGALG00000028318,ENSGALG00000006216,ENSGALG00000015132,ENSGALG00000016500,ENSGALG00000004500,ENSGALG00000009700,ENSGALG00000001412
GO:0036211	protein modification process	biological_process	0.014881	1	9	22	2276	12290	ENSGALG00000003334,ENSGALG00000039458,ENSGALG00000028318,ENSGALG00000015132,ENSGALG00000016500,ENSGALG00000004500,ENSGALG00000006216,ENSGALG00000001412,ENSGALG00000009700
GO:0071549	cellular response to dexamethasone stimulus	biological_process	0.014997	1	1	22	9	12290	ENSGALG00000039458
GO:0014842	regulation of satellite cell proliferation	biological_process	0.015039	1	1	22	9	12290	ENSGALG00000039458
GO:0060284	regulation of cell development	biological_process	0.015084	1	4	22	521	12290	ENSGALG00000001412,ENSGALG00000006526,ENSGALG00000015132,ENSGALG00000016500
GO:0033993	response to lipid	biological_process	0.01514	1	3	22	295	12290	ENSGALG00000006216,ENSGALG00000039458,ENSGALG00000009700
GO:0042133	neurotransmitter metabolic process	biological_process	0.0152	1	1	22	8	12290	ENSGALG00000012377
GO:0044331	cell-cell adhesion mediated by cadherin	biological_process	0.01521	1	1	22	8	12290	ENSGALG00000015132
GO:0007566	embryo implantation	biological_process	0.015256	1	1	22	9	12290	ENSGALG00000011738
GO:0048639	positive regulation of developmental growth	biological_process	0.015297	1	2	22	100	12290	ENSGALG00000006216,ENSGALG00000001412
GO:0051246	regulation of protein metabolic process	biological_process	0.015316	1	7	22	1524	12290	ENSGALG00000005401,ENSGALG00000028318,ENSGALG00000001412,ENSGALG00000039458,ENSGALG00000004500,ENSGALG00000016500,ENSGALG00000015132
GO:0048583	regulation of response to stimulus	biological_process	0.015335	1	8	22	1903	12290	ENSGALG00000039458,ENSGALG00000005401,ENSGALG00000006526,ENSGALG00000001412,ENSGALG00000015132,ENSGALG00000016500,ENSGALG00000006216,ENSGALG00000011738
GO:0019227	neuronal action potential propagation	biological_process	0.015409	1	1	22	8	12290	ENSGALG00000016500
GO:0072431	signal transduction involved in mitotic G1 DNA damage checkpoint	biological_process	0.015464	1	1	22	7	12290	ENSGALG00000028318
GO:1902400	intracellular signal transduction involved in G1 DNA damage checkpoint	biological_process	0.015464	1	1	22	7	12290	ENSGALG00000028318
GO:0023056	positive regulation of signaling	biological_process	0.01548	1	5	22	848	12290	ENSGALG00000001412,ENSGALG00000039458,ENSGALG00000005401,ENSGALG00000006526,ENSGALG00000015132
GO:0097104	postsynaptic membrane assembly	biological_process	0.015566	1	1	22	7	12290	ENSGALG00000015132
GO:0015693	magnesium ion transport	biological_process	0.015775	1	1	22	9	12290	ENSGALG00000004376
GO:0050770	regulation of axonogenesis	biological_process	0.015789	1	2	22	96	12290	ENSGALG00000001412,ENSGALG00000006526
GO:0042402	cellular biogenic amine catabolic process	biological_process	0.015913	1	1	22	10	12290	ENSGALG00000012377
GO:0042772	DNA damage response, signal transduction resulting in transcription	biological_process	0.016015	1	1	22	9	12290	ENSGALG00000028318
GO:0019222	regulation of metabolic process	biological_process	0.016035	1	12	22	3687	12290	ENSGALG00000028318,ENSGALG00000039458,ENSGALG00000005401,ENSGALG00000006526,ENSGALG00000004500,ENSGALG00000016500,ENSGALG00000015132,ENSGALG00000011738,ENSGALG00000006216,ENSGALG00000002038,ENSGALG00000001412,ENSGALG00000009700
GO:0051247	positive regulation of protein metabolic process	biological_process	0.016122	1	5	22	861	12290	ENSGALG00000001412,ENSGALG00000028318,ENSGALG00000039458,ENSGALG00000004500,ENSGALG00000015132
GO:0060142	regulation of syncytium formation by plasma membrane fusion	biological_process	0.016185	1	1	22	9	12290	ENSGALG00000006216
GO:0060143	positive regulation of syncytium formation by plasma membrane fusion	biological_process	0.016185	1	1	22	9	12290	ENSGALG00000006216
GO:0044092	negative regulation of molecular function	biological_process	0.016214	1	4	22	548	12290	ENSGALG00000005401,ENSGALG00000039458,ENSGALG00000028318,ENSGALG00000016500
GO:0033500	carbohydrate homeostasis	biological_process	0.016308	1	2	22	109	12290	ENSGALG00000009700,ENSGALG00000016500
GO:0042593	glucose homeostasis	biological_process	0.016308	1	2	22	109	12290	ENSGALG00000016500,ENSGALG00000009700
GO:0065008	regulation of biological quality	biological_process	0.016454	1	8	22	1912	12290	ENSGALG00000006526,ENSGALG00000039458,ENSGALG00000004376,ENSGALG00000009700,ENSGALG00000001412,ENSGALG00000012377,ENSGALG00000015132,ENSGALG00000016500
GO:0010647	positive regulation of cell communication	biological_process	0.016474	1	5	22	860	12290	ENSGALG00000006526,ENSGALG00000005401,ENSGALG00000001412,ENSGALG00000039458,ENSGALG00000015132
GO:0071548	response to dexamethasone	biological_process	0.016696	1	1	22	10	12290	ENSGALG00000039458
GO:0045822	negative regulation of heart contraction	biological_process	0.016786	1	1	22	10	12290	ENSGALG00000016500
GO:0051241	negative regulation of multicellular organismal process	biological_process	0.016974	1	4	22	563	12290	ENSGALG00000016500,ENSGALG00000011738,ENSGALG00000039458,ENSGALG00000005401
GO:0014841	skeletal muscle satellite cell proliferation	biological_process	0.017053	1	1	22	10	12290	ENSGALG00000039458
GO:0048518	positive regulation of biological process	biological_process	0.017222	1	11	22	3237	12290	ENSGALG00000028318,ENSGALG00000039458,ENSGALG00000005401,ENSGALG00000006526,ENSGALG00000016500,ENSGALG00000004500,ENSGALG00000015132,ENSGALG00000012377,ENSGALG00000002038,ENSGALG00000006216,ENSGALG00000001412
GO:0007519	skeletal muscle tissue development	biological_process	0.017282	1	2	22	111	12290	ENSGALG00000039458,ENSGALG00000006216
GO:0010770	positive regulation of cell morphogenesis involved in differentiation	biological_process	0.017398	1	2	22	105	12290	ENSGALG00000006526,ENSGALG00000001412
GO:0009725	response to hormone	biological_process	0.017469	1	3	22	310	12290	ENSGALG00000039458,ENSGALG00000009700,ENSGALG00000006216
GO:0010935	regulation of macrophage cytokine production	biological_process	0.017639	1	1	22	10	12290	ENSGALG00000001412
GO:0048522	positive regulation of cellular process	biological_process	0.017806	1	10	22	2806	12290	ENSGALG00000028318,ENSGALG00000039458,ENSGALG00000005401,ENSGALG00000006526,ENSGALG00000001412,ENSGALG00000004500,ENSGALG00000016500,ENSGALG00000015132,ENSGALG00000012377,ENSGALG00000006216
GO:0090257	regulation of muscle system process	biological_process	0.017809	1	2	22	111	12290	ENSGALG00000004376,ENSGALG00000016500
GO:0014816	skeletal muscle satellite cell differentiation	biological_process	0.017853	1	1	22	10	12290	ENSGALG00000039458
GO:0000028	ribosomal small subunit assembly	biological_process	0.017889	1	1	22	12	12290	ENSGALG00000022802
GO:0009790	embryo development	biological_process	0.017895	1	4	22	553	12290	ENSGALG00000015132,ENSGALG00000016500,ENSGALG00000039458,ENSGALG00000005401
GO:0072498	embryonic skeletal joint development	biological_process	0.017943	1	1	22	11	12290	ENSGALG00000005401
GO:0001501	skeletal system development	biological_process	0.017953	1	3	22	309	12290	ENSGALG00000005401,ENSGALG00000006526,ENSGALG00000015132
GO:0014070	response to organic cyclic compound	biological_process	0.018069	1	3	22	316	12290	ENSGALG00000039458,ENSGALG00000016500,ENSGALG00000006216
GO:0060538	skeletal muscle organ development	biological_process	0.018158	1	2	22	114	12290	ENSGALG00000006216,ENSGALG00000039458
GO:0065009	regulation of molecular function	biological_process	0.018173	1	7	22	1566	12290	ENSGALG00000011738,ENSGALG00000002038,ENSGALG00000016500,ENSGALG00000005401,ENSGALG00000006526,ENSGALG00000028318,ENSGALG00000039458
GO:0032515	negative regulation of phosphoprotein phosphatase activity	biological_process	0.018208	1	1	22	10	12290	ENSGALG00000016500
GO:2000811	negative regulation of anoikis	biological_process	0.018468	1	1	22	9	12290	ENSGALG00000009700
GO:0033158	regulation of protein import into nucleus, translocation	biological_process	0.018539	1	1	22	10	12290	ENSGALG00000028318
GO:0007399	nervous system development	biological_process	0.01862	1	6	22	1167	12290	ENSGALG00000015132,ENSGALG00000016500,ENSGALG00000012377,ENSGALG00000001412,ENSGALG00000006526,ENSGALG00000005401
GO:0097090	presynaptic membrane organization	biological_process	0.018759	1	1	22	9	12290	ENSGALG00000015132
GO:0090399	replicative senescence	biological_process	0.018888	1	1	22	8	12290	ENSGALG00000028318
GO:0009310	amine catabolic process	biological_process	0.019007	1	1	22	11	12290	ENSGALG00000012377
GO:0045926	negative regulation of growth	biological_process	0.019011	1	2	22	120	12290	ENSGALG00000028318,ENSGALG00000039458
GO:0060047	heart contraction	biological_process	0.0192	1	2	22	116	12290	ENSGALG00000004376,ENSGALG00000016500
GO:0000075	cell cycle checkpoint	biological_process	0.019401	1	2	22	115	12290	ENSGALG00000028318,ENSGALG00000005401
GO:0003015	heart process	biological_process	0.019453	1	2	22	117	12290	ENSGALG00000016500,ENSGALG00000004376
GO:1903522	regulation of blood circulation	biological_process	0.019454	1	2	22	117	12290	ENSGALG00000004376,ENSGALG00000016500
GO:0043412	macromolecule modification	biological_process	0.01946	1	9	22	2381	12290	ENSGALG00000004500,ENSGALG00000016500,ENSGALG00000015132,ENSGALG00000006216,ENSGALG00000001412,ENSGALG00000009700,ENSGALG00000003334,ENSGALG00000028318,ENSGALG00000039458
GO:1901020	negative regulation of calcium ion transmembrane transporter activity	biological_process	0.019652	1	1	22	12	12290	ENSGALG00000016500
GO:1903170	negative regulation of calcium ion transmembrane transport	biological_process	0.019652	1	1	22	12	12290	ENSGALG00000016500
GO:0051216	cartilage development	biological_process	0.019778	1	2	22	124	12290	ENSGALG00000015132,ENSGALG00000005401
GO:0014857	regulation of skeletal muscle cell proliferation	biological_process	0.019875	1	1	22	12	12290	ENSGALG00000039458
GO:0043931	ossification involved in bone maturation	biological_process	0.019886	1	1	22	9	12290	ENSGALG00000006526
GO:0070977	bone maturation	biological_process	0.019886	1	1	22	9	12290	ENSGALG00000006526
GO:0071375	cellular response to peptide hormone stimulus	biological_process	0.019908	1	2	22	119	12290	ENSGALG00000009700,ENSGALG00000039458
GO:0032386	regulation of intracellular transport	biological_process	0.019932	1	3	22	314	12290	ENSGALG00000028318,ENSGALG00000012377,ENSGALG00000016500
GO:0072593	reactive oxygen species metabolic process	biological_process	0.020035	1	2	22	123	12290	ENSGALG00000028318,ENSGALG00000009700
GO:1903827	regulation of cellular protein localization	biological_process	0.020207	1	3	22	316	12290	ENSGALG00000012377,ENSGALG00000015132,ENSGALG00000028318
GO:1903523	negative regulation of blood circulation	biological_process	0.020255	1	1	22	12	12290	ENSGALG00000016500
GO:0022008	neurogenesis	biological_process	0.020257	1	5	22	860	12290	ENSGALG00000001412,ENSGALG00000005401,ENSGALG00000006526,ENSGALG00000015132,ENSGALG00000016500
GO:0061430	bone trabecula morphogenesis	biological_process	0.020319	1	1	22	10	12290	ENSGALG00000006526
GO:0048468	cell development	biological_process	0.020435	1	6	22	1208	12290	ENSGALG00000006216,ENSGALG00000015132,ENSGALG00000016500,ENSGALG00000006526,ENSGALG00000039458,ENSGALG00000001412
GO:0045930	negative regulation of mitotic cell cycle	biological_process	0.020683	1	2	22	121	12290	ENSGALG00000005401,ENSGALG00000028318
GO:0010562	positive regulation of phosphorus metabolic process	biological_process	0.020822	1	4	22	604	12290	ENSGALG00000028318,ENSGALG00000001412,ENSGALG00000039458,ENSGALG00000015132
GO:0045937	positive regulation of phosphate metabolic process	biological_process	0.020822	1	4	22	604	12290	ENSGALG00000039458,ENSGALG00000028318,ENSGALG00000001412,ENSGALG00000015132
GO:0006085	acetyl-CoA biosynthetic process	biological_process	0.020849	1	1	22	12	12290	ENSGALG00000009700
GO:0060314	regulation of ryanodine-sensitive calcium-release channel activity	biological_process	0.02089	1	1	22	11	12290	ENSGALG00000016500
GO:0048545	response to steroid hormone	biological_process	0.020983	1	2	22	128	12290	ENSGALG00000039458,ENSGALG00000006216
GO:0010934	macrophage cytokine production	biological_process	0.021038	1	1	22	12	12290	ENSGALG00000001412
GO:0010880	regulation of release of sequestered calcium ion into cytosol by sarcoplasmic reticulum	biological_process	0.021051	1	1	22	10	12290	ENSGALG00000016500
GO:0014808	release of sequestered calcium ion into cytosol by sarcoplasmic reticulum	biological_process	0.021051	1	1	22	10	12290	ENSGALG00000016500
GO:0031344	regulation of cell projection organization	biological_process	0.021267	1	3	22	308	12290	ENSGALG00000016500,ENSGALG00000001412,ENSGALG00000006526
GO:0048588	developmental cell growth	biological_process	0.021402	1	2	22	117	12290	ENSGALG00000006526,ENSGALG00000001412
GO:0030336	negative regulation of cell migration	biological_process	0.021516	1	2	22	125	12290	ENSGALG00000011738,ENSGALG00000015132
GO:0031571	mitotic G1 DNA damage checkpoint	biological_process	0.021674	1	1	22	11	12290	ENSGALG00000028318
GO:0044819	mitotic G1/S transition checkpoint	biological_process	0.021674	1	1	22	11	12290	ENSGALG00000028318
GO:0007565	female pregnancy	biological_process	0.021798	1	1	22	13	12290	ENSGALG00000011738
GO:0014856	skeletal muscle cell proliferation	biological_process	0.021879	1	1	22	13	12290	ENSGALG00000039458
GO:2000209	regulation of anoikis	biological_process	0.02198	1	1	22	11	12290	ENSGALG00000009700
GO:0033273	response to vitamin	biological_process	0.022116	1	1	22	13	12290	ENSGALG00000016500
GO:0044707	single-multicellular organism process	biological_process	0.022253	1	11	22	3321	12290	ENSGALG00000011738,ENSGALG00000012377,ENSGALG00000006216,ENSGALG00000016500,ENSGALG00000015132,ENSGALG00000009700,ENSGALG00000001412,ENSGALG00000004376,ENSGALG00000005401,ENSGALG00000006526,ENSGALG00000039458
GO:1903514	calcium ion transport from endoplasmic reticulum to cytosol	biological_process	0.022496	1	1	22	11	12290	ENSGALG00000016500
GO:0010563	negative regulation of phosphorus metabolic process	biological_process	0.022502	1	3	22	338	12290	ENSGALG00000028318,ENSGALG00000039458,ENSGALG00000016500
GO:0045936	negative regulation of phosphate metabolic process	biological_process	0.022502	1	3	22	338	12290	ENSGALG00000039458,ENSGALG00000028318,ENSGALG00000016500
GO:0021604	cranial nerve structural organization	biological_process	0.022612	1	1	22	10	12290	ENSGALG00000015132
GO:0061061	muscle structure development	biological_process	0.022621	1	3	22	339	12290	ENSGALG00000015132,ENSGALG00000006216,ENSGALG00000039458
GO:0048642	negative regulation of skeletal muscle tissue development	biological_process	0.022764	1	1	22	12	12290	ENSGALG00000039458
GO:1902531	regulation of intracellular signal transduction	biological_process	0.02281	1	5	22	917	12290	ENSGALG00000015132,ENSGALG00000011738,ENSGALG00000039458,ENSGALG00000001412,ENSGALG00000006526
GO:0046320	regulation of fatty acid oxidation	biological_process	0.022848	1	1	22	13	12290	ENSGALG00000009700
GO:0010224	response to UV-B	biological_process	0.022859	1	1	22	13	12290	ENSGALG00000028318
GO:0032331	negative regulation of chondrocyte differentiation	biological_process	0.022982	1	1	22	14	12290	ENSGALG00000005401
GO:0007520	myoblast fusion	biological_process	0.023014	1	1	22	12	12290	ENSGALG00000006216
GO:0072413	signal transduction involved in mitotic cell cycle checkpoint	biological_process	0.023069	1	1	22	10	12290	ENSGALG00000028318
GO:1902402	signal transduction involved in mitotic DNA damage checkpoint	biological_process	0.023069	1	1	22	10	12290	ENSGALG00000028318
GO:1902403	signal transduction involved in mitotic DNA integrity checkpoint	biological_process	0.023069	1	1	22	10	12290	ENSGALG00000028318
GO:0010831	positive regulation of myotube differentiation	biological_process	0.023314	1	1	22	14	12290	ENSGALG00000006216
GO:2000146	negative regulation of cell motility	biological_process	0.023321	1	2	22	131	12290	ENSGALG00000015132,ENSGALG00000011738
GO:0044783	G1 DNA damage checkpoint	biological_process	0.02334	1	1	22	12	12290	ENSGALG00000028318
GO:0045664	regulation of neuron differentiation	biological_process	0.023675	1	3	22	328	12290	ENSGALG00000016500,ENSGALG00000006526,ENSGALG00000001412
GO:0023051	regulation of signaling	biological_process	0.023678	1	7	22	1651	12290	ENSGALG00000039458,ENSGALG00000001412,ENSGALG00000006526,ENSGALG00000005401,ENSGALG00000015132,ENSGALG00000016500,ENSGALG00000011738
GO:0044267	cellular protein metabolic process	biological_process	0.023887	1	10	22	2935	12290	ENSGALG00000004500,ENSGALG00000016500,ENSGALG00000015132,ENSGALG00000006216,ENSGALG00000001412,ENSGALG00000009700,ENSGALG00000003334,ENSGALG00000028318,ENSGALG00000039458,ENSGALG00000005401
GO:0061548	ganglion development	biological_process	0.023915	1	1	22	13	12290	ENSGALG00000015132
GO:1901653	cellular response to peptide	biological_process	0.023995	1	2	22	130	12290	ENSGALG00000009700,ENSGALG00000039458
GO:0046716	muscle cell cellular homeostasis	biological_process	0.024083	1	1	22	12	12290	ENSGALG00000039458
GO:1901700	response to oxygen-containing compound	biological_process	0.024147	1	4	22	615	12290	ENSGALG00000009700,ENSGALG00000039458,ENSGALG00000006216,ENSGALG00000016500
GO:0007162	negative regulation of cell adhesion	biological_process	0.024222	1	2	22	133	12290	ENSGALG00000015132,ENSGALG00000006526
GO:0045662	negative regulation of myoblast differentiation	biological_process	0.024464	1	1	22	14	12290	ENSGALG00000039458
GO:0043403	skeletal muscle tissue regeneration	biological_process	0.024486	1	1	22	15	12290	ENSGALG00000006216
GO:0072395	signal transduction involved in cell cycle checkpoint	biological_process	0.024963	1	1	22	11	12290	ENSGALG00000028318
GO:0072401	signal transduction involved in DNA integrity checkpoint	biological_process	0.024963	1	1	22	11	12290	ENSGALG00000028318
GO:0072422	signal transduction involved in DNA damage checkpoint	biological_process	0.024963	1	1	22	11	12290	ENSGALG00000028318
GO:0031401	positive regulation of protein modification process	biological_process	0.025038	1	4	22	637	12290	ENSGALG00000028318,ENSGALG00000001412,ENSGALG00000039458,ENSGALG00000015132
GO:2001258	negative regulation of cation channel activity	biological_process	0.025076	1	1	22	15	12290	ENSGALG00000016500
GO:0043434	response to peptide hormone	biological_process	0.025223	1	2	22	136	12290	ENSGALG00000009700,ENSGALG00000039458
GO:0048799	organ maturation	biological_process	0.025295	1	1	22	12	12290	ENSGALG00000006526
GO:0090075	relaxation of muscle	biological_process	0.025331	1	1	22	16	12290	ENSGALG00000004376
GO:0071480	cellular response to gamma radiation	biological_process	0.025367	1	1	22	13	12290	ENSGALG00000028318
GO:0019220	regulation of phosphate metabolic process	biological_process	0.025619	1	5	22	957	12290	ENSGALG00000015132,ENSGALG00000016500,ENSGALG00000039458,ENSGALG00000001412,ENSGALG00000028318
GO:0070296	sarcoplasmic reticulum calcium ion transport	biological_process	0.026022	1	1	22	13	12290	ENSGALG00000016500
GO:0051271	negative regulation of cellular component movement	biological_process	0.026076	1	2	22	139	12290	ENSGALG00000015132,ENSGALG00000011738
GO:0010646	regulation of cell communication	biological_process	0.026156	1	7	22	1683	12290	ENSGALG00000015132,ENSGALG00000016500,ENSGALG00000011738,ENSGALG00000039458,ENSGALG00000001412,ENSGALG00000006526,ENSGALG00000005401
GO:0071392	cellular response to estradiol stimulus	biological_process	0.026323	1	1	22	15	12290	ENSGALG00000006216
GO:0007166	cell surface receptor signaling pathway	biological_process	0.0267	1	6	22	1315	12290	ENSGALG00000015132,ENSGALG00000001412,ENSGALG00000039458,ENSGALG00000009700,ENSGALG00000006526,ENSGALG00000005401
GO:0032943	mononuclear cell proliferation	biological_process	0.02679	1	2	22	147	12290	ENSGALG00000028318,ENSGALG00000016500
GO:0046651	lymphocyte proliferation	biological_process	0.02679	1	2	22	147	12290	ENSGALG00000016500,ENSGALG00000028318
GO:0001502	cartilage condensation	biological_process	0.026948	1	1	22	14	12290	ENSGALG00000015132
GO:0033673	negative regulation of kinase activity	biological_process	0.026977	1	2	22	146	12290	ENSGALG00000039458,ENSGALG00000028318
GO:0045927	positive regulation of growth	biological_process	0.02724	1	2	22	137	12290	ENSGALG00000006216,ENSGALG00000001412
GO:0007584	response to nutrient	biological_process	0.027652	1	1	22	16	12290	ENSGALG00000016500
GO:0032501	multicellular organismal process	biological_process	0.027734	1	11	22	3423	12290	ENSGALG00000039458,ENSGALG00000005401,ENSGALG00000006526,ENSGALG00000004376,ENSGALG00000001412,ENSGALG00000009700,ENSGALG00000016500,ENSGALG00000015132,ENSGALG00000011738,ENSGALG00000012377,ENSGALG00000006216
GO:0045736	negative regulation of cyclin-dependent protein serine/threonine kinase activity	biological_process	0.028322	1	1	22	16	12290	ENSGALG00000028318
GO:1904030	negative regulation of cyclin-dependent protein kinase activity	biological_process	0.028322	1	1	22	16	12290	ENSGALG00000028318
GO:0061082	myeloid leukocyte cytokine production	biological_process	0.028589	1	1	22	16	12290	ENSGALG00000001412
GO:0040013	negative regulation of locomotion	biological_process	0.028724	1	2	22	147	12290	ENSGALG00000011738,ENSGALG00000015132
GO:2001014	regulation of skeletal muscle cell differentiation	biological_process	0.029036	1	1	22	17	12290	ENSGALG00000039458
GO:0070661	leukocyte proliferation	biological_process	0.029142	1	2	22	154	12290	ENSGALG00000028318,ENSGALG00000016500
GO:0051146	striated muscle cell differentiation	biological_process	0.029183	1	2	22	146	12290	ENSGALG00000006216,ENSGALG00000015132
GO:0061037	negative regulation of cartilage development	biological_process	0.029367	1	1	22	18	12290	ENSGALG00000005401
GO:0046627	negative regulation of insulin receptor signaling pathway	biological_process	0.029639	1	1	22	17	12290	ENSGALG00000039458
GO:1900077	negative regulation of cellular response to insulin stimulus	biological_process	0.029639	1	1	22	17	12290	ENSGALG00000039458
GO:0043408	regulation of MAPK cascade	biological_process	0.030052	1	3	22	379	12290	ENSGALG00000039458,ENSGALG00000001412,ENSGALG00000015132
GO:0007275	multicellular organismal development	biological_process	0.030131	1	9	22	2541	12290	ENSGALG00000039458,ENSGALG00000005401,ENSGALG00000006526,ENSGALG00000015132,ENSGALG00000016500,ENSGALG00000012377,ENSGALG00000006216,ENSGALG00000011738,ENSGALG00000001412
GO:0035384	thioester biosynthetic process	biological_process	0.030342	1	1	22	18	12290	ENSGALG00000009700
GO:0071616	acyl-CoA biosynthetic process	biological_process	0.030342	1	1	22	18	12290	ENSGALG00000009700
GO:0009893	positive regulation of metabolic process	biological_process	0.030656	1	8	22	2159	12290	ENSGALG00000006526,ENSGALG00000039458,ENSGALG00000028318,ENSGALG00000001412,ENSGALG00000006216,ENSGALG00000002038,ENSGALG00000015132,ENSGALG00000004500
GO:0061448	connective tissue development	biological_process	0.030756	1	2	22	155	12290	ENSGALG00000015132,ENSGALG00000005401
GO:0048705	skeletal system morphogenesis	biological_process	0.030758	1	2	22	156	12290	ENSGALG00000005401,ENSGALG00000015132
GO:0031365	N-terminal protein amino acid modification	biological_process	0.031183	1	1	22	17	12290	ENSGALG00000003334
GO:0048679	regulation of axon regeneration	biological_process	0.031548	1	1	22	17	12290	ENSGALG00000016500
GO:0051926	negative regulation of calcium ion transport	biological_process	0.0316	1	1	22	19	12290	ENSGALG00000016500
GO:0006084	acetyl-CoA metabolic process	biological_process	0.031621	1	1	22	18	12290	ENSGALG00000009700
GO:0009611	response to wounding	biological_process	0.031642	1	3	22	381	12290	ENSGALG00000001412,ENSGALG00000006216,ENSGALG00000016500
GO:0048532	anatomical structure arrangement	biological_process	0.031788	1	1	22	15	12290	ENSGALG00000015132
GO:0002720	positive regulation of cytokine production involved in immune response	biological_process	0.031972	1	1	22	18	12290	ENSGALG00000001412
GO:0098743	cell aggregation	biological_process	0.032118	1	1	22	17	12290	ENSGALG00000015132
GO:0033688	regulation of osteoblast proliferation	biological_process	0.032244	1	1	22	18	12290	ENSGALG00000006526
GO:2000249	regulation of actin cytoskeleton reorganization	biological_process	0.032249	1	1	22	19	12290	ENSGALG00000011738
GO:1903533	regulation of protein targeting	biological_process	0.03234	1	2	22	157	12290	ENSGALG00000012377,ENSGALG00000028318
GO:0051336	regulation of hydrolase activity	biological_process	0.032543	1	4	22	660	12290	ENSGALG00000006526,ENSGALG00000005401,ENSGALG00000002038,ENSGALG00000016500
GO:0060306	regulation of membrane repolarization	biological_process	0.032675	1	1	22	16	12290	ENSGALG00000004376
GO:0001941	postsynaptic membrane organization	biological_process	0.032764	1	1	22	16	12290	ENSGALG00000015132
GO:0051223	regulation of protein transport	biological_process	0.032776	1	3	22	388	12290	ENSGALG00000012377,ENSGALG00000016500,ENSGALG00000028318
GO:0043276	anoikis	biological_process	0.03286	1	1	22	17	12290	ENSGALG00000009700
GO:0046676	negative regulation of insulin secretion	biological_process	0.033226	1	1	22	20	12290	ENSGALG00000016500
GO:0003009	skeletal muscle contraction	biological_process	0.03328	1	1	22	16	12290	ENSGALG00000004376
GO:0031399	regulation of protein modification process	biological_process	0.033285	1	5	22	1015	12290	ENSGALG00000016500,ENSGALG00000015132,ENSGALG00000028318,ENSGALG00000001412,ENSGALG00000039458
GO:0060341	regulation of cellular localization	biological_process	0.033375	1	4	22	683	12290	ENSGALG00000012377,ENSGALG00000016500,ENSGALG00000015132,ENSGALG00000028318
GO:0045165	cell fate commitment	biological_process	0.033524	1	2	22	166	12290	ENSGALG00000005401,ENSGALG00000006216
GO:0060560	developmental growth involved in morphogenesis	biological_process	0.033571	1	2	22	150	12290	ENSGALG00000001412,ENSGALG00000006526
GO:0035115	embryonic forelimb morphogenesis	biological_process	0.033581	1	1	22	21	12290	ENSGALG00000005401
GO:0071398	cellular response to fatty acid	biological_process	0.033705	1	1	22	19	12290	ENSGALG00000009700
GO:0033687	osteoblast proliferation	biological_process	0.033755	1	1	22	19	12290	ENSGALG00000006526
GO:0010107	potassium ion import	biological_process	0.033864	1	1	22	20	12290	ENSGALG00000004376
GO:0042304	regulation of fatty acid biosynthetic process	biological_process	0.033953	1	1	22	19	12290	ENSGALG00000009700
GO:0021537	telencephalon development	biological_process	0.034539	1	2	22	148	12290	ENSGALG00000001412,ENSGALG00000015132
GO:0007157	heterophilic cell-cell adhesion via plasma membrane cell adhesion molecules	biological_process	0.034628	1	1	22	19	12290	ENSGALG00000015132
GO:0070570	regulation of neuron projection regeneration	biological_process	0.034749	1	1	22	19	12290	ENSGALG00000016500
GO:0060070	canonical Wnt signaling pathway	biological_process	0.035318	1	2	22	163	12290	ENSGALG00000015132,ENSGALG00000005401
GO:0006936	muscle contraction	biological_process	0.035436	1	2	22	161	12290	ENSGALG00000004376,ENSGALG00000016500
GO:0044767	single-organism developmental process	biological_process	0.035545	1	10	22	3063	12290	ENSGALG00000039458,ENSGALG00000028318,ENSGALG00000006526,ENSGALG00000005401,ENSGALG00000015132,ENSGALG00000016500,ENSGALG00000006216,ENSGALG00000012377,ENSGALG00000011738,ENSGALG00000001412
GO:0045124	regulation of bone resorption	biological_process	0.035676	1	1	22	20	12290	ENSGALG00000009700
GO:0042771	intrinsic apoptotic signaling pathway in response to DNA damage by p53 class mediator	biological_process	0.0357	1	1	22	20	12290	ENSGALG00000028318
GO:0090278	negative regulation of peptide hormone secretion	biological_process	0.036227	1	1	22	22	12290	ENSGALG00000016500
GO:0071391	cellular response to estrogen stimulus	biological_process	0.036269	1	1	22	21	12290	ENSGALG00000006216
GO:1901652	response to peptide	biological_process	0.036374	1	2	22	164	12290	ENSGALG00000009700,ENSGALG00000039458
GO:0097150	neuronal stem cell population maintenance	biological_process	0.03646	1	1	22	18	12290	ENSGALG00000015132
GO:0016043	cellular component organization	biological_process	0.037132	1	11	22	3536	12290	ENSGALG00000006526,ENSGALG00000028318,ENSGALG00000004376,ENSGALG00000039376,ENSGALG00000001412,ENSGALG00000022802,ENSGALG00000012377,ENSGALG00000006216,ENSGALG00000011738,ENSGALG00000015132,ENSGALG00000016500
GO:0071158	positive regulation of cell cycle arrest	biological_process	0.037158	1	1	22	21	12290	ENSGALG00000028318
GO:0032879	regulation of localization	biological_process	0.037283	1	6	22	1391	12290	ENSGALG00000028318,ENSGALG00000015132,ENSGALG00000016500,ENSGALG00000004376,ENSGALG00000012377,ENSGALG00000011738
GO:0048741	skeletal muscle fiber development	biological_process	0.03736	1	1	22	22	12290	ENSGALG00000006216
GO:0000165	MAPK cascade	biological_process	0.037549	1	3	22	413	12290	ENSGALG00000015132,ENSGALG00000039458,ENSGALG00000001412
GO:0002792	negative regulation of peptide secretion	biological_process	0.037782	1	1	22	23	12290	ENSGALG00000016500
GO:0000768	syncytium formation by plasma membrane fusion	biological_process	0.038066	1	1	22	20	12290	ENSGALG00000006216
GO:0006949	syncytium formation	biological_process	0.038066	1	1	22	20	12290	ENSGALG00000006216
GO:0032355	response to estradiol	biological_process	0.038192	1	1	22	22	12290	ENSGALG00000006216
GO:0032502	developmental process	biological_process	0.038397	1	10	22	3101	12290	ENSGALG00000016500,ENSGALG00000015132,ENSGALG00000011738,ENSGALG00000012377,ENSGALG00000006216,ENSGALG00000001412,ENSGALG00000028318,ENSGALG00000039458,ENSGALG00000006526,ENSGALG00000005401
GO:0043666	regulation of phosphoprotein phosphatase activity	biological_process	0.038424	1	1	22	20	12290	ENSGALG00000016500
GO:0070542	response to fatty acid	biological_process	0.038693	1	1	22	22	12290	ENSGALG00000009700
GO:0032101	regulation of response to external stimulus	biological_process	0.038794	1	3	22	418	12290	ENSGALG00000001412,ENSGALG00000006216,ENSGALG00000016500
GO:0051348	negative regulation of transferase activity	biological_process	0.038808	1	2	22	177	12290	ENSGALG00000039458,ENSGALG00000028318
GO:0044700	single organism signaling	biological_process	0.03904	1	10	22	3147	12290	ENSGALG00000004376,ENSGALG00000028318,ENSGALG00000039458,ENSGALG00000005401,ENSGALG00000006526,ENSGALG00000016500,ENSGALG00000015132,ENSGALG00000011738,ENSGALG00000001412,ENSGALG00000009700
GO:0045880	positive regulation of smoothened signaling pathway	biological_process	0.039607	1	1	22	22	12290	ENSGALG00000005401
GO:0032413	negative regulation of ion transmembrane transporter activity	biological_process	0.039767	1	1	22	24	12290	ENSGALG00000016500
GO:0023052	signaling	biological_process	0.039869	1	10	22	3157	12290	ENSGALG00000016500,ENSGALG00000015132,ENSGALG00000011738,ENSGALG00000001412,ENSGALG00000009700,ENSGALG00000004376,ENSGALG00000028318,ENSGALG00000039458,ENSGALG00000006526,ENSGALG00000005401
GO:0071526	semaphorin-plexin signaling pathway	biological_process	0.040244	1	1	22	18	12290	ENSGALG00000006526
GO:0045773	positive regulation of axon extension	biological_process	0.040355	1	1	22	18	12290	ENSGALG00000001412
GO:0070201	regulation of establishment of protein localization	biological_process	0.040358	1	3	22	422	12290	ENSGALG00000028318,ENSGALG00000016500,ENSGALG00000012377
GO:0098900	regulation of action potential	biological_process	0.04044	1	1	22	20	12290	ENSGALG00000004376
GO:0009605	response to external stimulus	biological_process	0.040467	1	5	22	1074	12290	ENSGALG00000028318,ENSGALG00000001412,ENSGALG00000009700,ENSGALG00000016500,ENSGALG00000006216
GO:0021602	cranial nerve morphogenesis	biological_process	0.040702	1	1	22	21	12290	ENSGALG00000015132
GO:0000381	regulation of alternative mRNA splicing, via spliceosome	biological_process	0.040718	1	1	22	25	12290	ENSGALG00000006216
GO:0000060	protein import into nucleus, translocation	biological_process	0.041049	1	1	22	24	12290	ENSGALG00000028318
GO:0000413	protein peptidyl-prolyl isomerization	biological_process	0.041301	1	1	22	25	12290	ENSGALG00000016500
GO:0031103	axon regeneration	biological_process	0.041753	1	1	22	22	12290	ENSGALG00000016500
GO:0043067	regulation of programmed cell death	biological_process	0.041758	1	4	22	750	12290	ENSGALG00000009700,ENSGALG00000005401,ENSGALG00000028318,ENSGALG00000039458
GO:0071709	membrane assembly	biological_process	0.042164	1	1	22	20	12290	ENSGALG00000015132
GO:0010830	regulation of myotube differentiation	biological_process	0.042816	1	1	22	24	12290	ENSGALG00000006216
GO:0030182	neuron differentiation	biological_process	0.042843	1	4	22	722	12290	ENSGALG00000001412,ENSGALG00000006526,ENSGALG00000005401,ENSGALG00000016500
GO:0010862	positive regulation of pathway-restricted SMAD protein phosphorylation	biological_process	0.043143	1	1	22	27	12290	ENSGALG00000039458
GO:0044091	membrane biogenesis	biological_process	0.043657	1	1	22	21	12290	ENSGALG00000015132
GO:0001709	cell fate determination	biological_process	0.043684	1	1	22	26	12290	ENSGALG00000006216
GO:0048854	brain morphogenesis	biological_process	0.043713	1	1	22	24	12290	ENSGALG00000015132
GO:0009888	tissue development	biological_process	0.043751	1	5	22	1085	12290	ENSGALG00000005401,ENSGALG00000039458,ENSGALG00000006216,ENSGALG00000016500,ENSGALG00000015132
GO:0009966	regulation of signal transduction	biological_process	0.043945	1	6	22	1469	12290	ENSGALG00000001412,ENSGALG00000039458,ENSGALG00000006526,ENSGALG00000005401,ENSGALG00000015132,ENSGALG00000011738
GO:0086091	regulation of heart rate by cardiac conduction	biological_process	0.044059	1	1	22	21	12290	ENSGALG00000004376
GO:0023014	signal transduction by protein phosphorylation	biological_process	0.044124	1	3	22	439	12290	ENSGALG00000015132,ENSGALG00000039458,ENSGALG00000001412
GO:1904063	negative regulation of cation transmembrane transport	biological_process	0.044148	1	1	22	27	12290	ENSGALG00000016500
GO:0000462	maturation of SSU-rRNA from tricistronic rRNA transcript (SSU-rRNA, 5.8S rRNA, LSU-rRNA)	biological_process	0.044225	1	1	22	26	12290	ENSGALG00000022802
GO:0086009	membrane repolarization	biological_process	0.044246	1	1	22	23	12290	ENSGALG00000004376
GO:0040019	positive regulation of embryonic development	biological_process	0.044304	1	1	22	26	12290	ENSGALG00000005401
GO:0035136	forelimb morphogenesis	biological_process	0.044476	1	1	22	27	12290	ENSGALG00000005401
GO:2000242	negative regulation of reproductive process	biological_process	0.044559	1	1	22	27	12290	ENSGALG00000011738
GO:0032259	methylation	biological_process	0.044726	1	2	22	184	12290	ENSGALG00000012377,ENSGALG00000003334
GO:0042246	tissue regeneration	biological_process	0.044949	1	1	22	26	12290	ENSGALG00000006216
GO:0071840	cellular component organization or biogenesis	biological_process	0.044972	1	11	22	3644	12290	ENSGALG00000015132,ENSGALG00000016500,ENSGALG00000006216,ENSGALG00000012377,ENSGALG00000011738,ENSGALG00000039376,ENSGALG00000001412,ENSGALG00000022802,ENSGALG00000004376,ENSGALG00000028318,ENSGALG00000006526
GO:0014904	myotube cell development	biological_process	0.044978	1	1	22	25	12290	ENSGALG00000006216
GO:0046888	negative regulation of hormone secretion	biological_process	0.04543	1	1	22	28	12290	ENSGALG00000016500
GO:0006468	protein phosphorylation	biological_process	0.045571	1	5	22	1098	12290	ENSGALG00000015132,ENSGALG00000001412,ENSGALG00000028318,ENSGALG00000039458,ENSGALG00000009700
GO:0001558	regulation of cell growth	biological_process	0.045871	1	2	22	184	12290	ENSGALG00000001412,ENSGALG00000028318
GO:0061178	regulation of insulin secretion involved in cellular response to glucose stimulus	biological_process	0.046024	1	1	22	26	12290	ENSGALG00000016500
GO:0001932	regulation of protein phosphorylation	biological_process	0.046259	1	4	22	765	12290	ENSGALG00000015132,ENSGALG00000039458,ENSGALG00000028318,ENSGALG00000001412
GO:0051193	regulation of cofactor metabolic process	biological_process	0.046314	1	1	22	26	12290	ENSGALG00000009700
GO:0051196	regulation of coenzyme metabolic process	biological_process	0.046314	1	1	22	26	12290	ENSGALG00000009700
GO:0046850	regulation of bone remodeling	biological_process	0.046828	1	1	22	26	12290	ENSGALG00000009700
GO:0090303	positive regulation of wound healing	biological_process	0.047051	1	1	22	26	12290	ENSGALG00000006216
GO:0030890	positive regulation of B cell proliferation	biological_process	0.047189	1	1	22	26	12290	ENSGALG00000028318
GO:0043113	receptor clustering	biological_process	0.047403	1	1	22	24	12290	ENSGALG00000015132
GO:0086002	cardiac muscle cell action potential involved in contraction	biological_process	0.048207	1	1	22	24	12290	ENSGALG00000004376
GO:0046626	regulation of insulin receptor signaling pathway	biological_process	0.048315	1	1	22	28	12290	ENSGALG00000039458
GO:0050879	multicellular organismal movement	biological_process	0.048521	1	1	22	24	12290	ENSGALG00000004376
GO:0050881	musculoskeletal movement	biological_process	0.048521	1	1	22	24	12290	ENSGALG00000004376
GO:0007154	cell communication	biological_process	0.048751	1	10	22	3261	12290	ENSGALG00000009700,ENSGALG00000001412,ENSGALG00000006216,ENSGALG00000011738,ENSGALG00000015132,ENSGALG00000016500,ENSGALG00000006526,ENSGALG00000005401,ENSGALG00000039458,ENSGALG00000028318
GO:0060249	anatomical structure homeostasis	biological_process	0.049481	1	2	22	195	12290	ENSGALG00000009700,ENSGALG00000039458
GO:0003008	system process	biological_process	0.049566	1	4	22	780	12290	ENSGALG00000006216,ENSGALG00000004376,ENSGALG00000016500,ENSGALG00000039458
