# Supplementary material for: Transcriptome Analysis of Differentially Expressed Genes Related to the Growth and Development of the Jinghai Yellow Chicken
Source: Genes (Basel). 2019 Jul 17;10(7):539. doi: 10.3390/genes10070539 (PMC6678745; doi:10.3390/genes10070539)
Supplement: Supplementary file 1 [file genes-10-00539-s001.zip › genes-527003-supplementary/Supplementary files 1-12/File S3 F4FvsF4S differentially expressed genes.xlsx]

## Sheet: Sheet1
Gene_id	Refseq_rna annotatio	Total Score	chromosome	Strand	start	end	length	M4F_1_readcount	M4F_2_readcount	M4F_3_readcount	F4F_1_readcount	F4F_2_readcount	F4F_3_readcount	M4S_1_readcount	M4S_2_readcount	M4S_3_readcount	F4S_1_readcount	F4S_2_readcount	F4S_3_readcount	M8F_1_readcount	M8F_2_readcount	M8F_3_readcount	F8F_1_readcount	F8F_2_readcount	F8F_3_readcount	M8S_1_readcount	M8S_2_readcount	M8S_3_readcount	F8S_1_readcount	F8S_2_readcount	F8S_3_readcount	M4F_1_fpkm	M4F_2_fpkm	M4F_3_fpkm	F4F_1_fpkm	F4F_2_fpkm	F4F_3_fpkm	M4S_1_fpkm	M4S_2_fpkm	M4S_3_fpkm	F4S_1_fpkm	F4S_2_fpkm	F4S_3_fpkm	M8F_1_fpkm	M8F_2_fpkm	M8F_3_fpkm	F8F_1_fpkm	F8F_2_fpkm	F8F_3_fpkm
Novel01408	NM_205315.1(Gallus gallus)	268	KQ759552.1	-	23114	26441	438	112	70	78	143	188	108	163	193	158	255	329	353	162	102	239	141	127	131	158	366	118	89	147	342	18.6244	11.0693	12.6878	25.2044	29.0649	21.1172	28.017	35.4866	32.4552	48.6889	59.0336	59.0479	29.5679	17.4801	37.9574	22.4591	24.0744	22.7809
Novel01285	NM_205507.19( Gallus gallus )	386	AADN04019790.1	-	1	2413	926	36	6	63	60	154	3	1	268	99	249	289	293	44	57	60	28	19	23	69	299	5	122	138	277	4.73211	0.750004	8.1007	8.3595	18.82	0.463685	0.13587	38.9521	16.075	37.5818	40.9912	38.7424	6.34814	7.7216	7.53249	3.52549	2.84705	3.16167
Novel00853	XM_027909796.1(Empidonax traillii)	277	AADN04004629.1	+	547	13650	3606	281	264	522	252	241	321	410	197	544	621	691	952	252	298	337	275	262	253	270	597	296	186	850	341	6.73619	6.01827	12.2407	6.40302	5.37121	9.04821	10.1593	5.22176	16.109	17.0933	17.8742	22.9568	6.63055	7.36214	7.71565	6.31465	7.15975	6.34256
Novel00360	XM_015296939.2(Gallus gallus)	4133	21	+	1659129	1661694	2290	221	162	144	196	276	191	267	126	82	55	103	91	97	121	157	103	112	185	136	185	74	50	53	93	5.32793	3.71399	3.39593	5.0084	6.18618	5.41439	6.65347	3.35877	2.44199	1.52249	2.67944	2.20686	2.56672	3.00629	3.61494	2.37855	3.07803	4.66417
Novel00089	XM_010723418.2(Meleagris gallopavo)	3837	1	-	106771940	106776211	4247	40	13	21	21	0	19	63	1	29	47	71	47	36	30	33	16	21	32	21	20	25	15	6	0	0.519971	0.160702	0.267035	0.289345	0	0.290417	0.846508	0.0143735	0.465672	0.701525	0.995905	0.614588	0.513645	0.401902	0.409702	0.199227	0.311191	0.435016
Gene_id	Gene name		chromosome	Strand	start	end	length	M4F_1_readcount	M4F_2_readcount	M4F_3_readcount	F4F_1_readcount	F4F_2_readcount	F4F_3_readcount	M4S_1_readcount	M4S_2_readcount	M4S_3_readcount	F4S_1_readcount	F4S_2_readcount	F4S_3_readcount	M8F_1_readcount	M8F_2_readcount	M8F_3_readcount	F8F_1_readcount	F8F_2_readcount	F8F_3_readcount	M8S_1_readcount	M8S_2_readcount	M8S_3_readcount	F8S_1_readcount	F8S_2_readcount	F8S_3_readcount	M4F_1_fpkm	M4F_2_fpkm	M4F_3_fpkm	F4F_1_fpkm	F4F_2_fpkm	F4F_3_fpkm	M4S_1_fpkm	M4S_2_fpkm	M4S_3_fpkm	F4S_1_fpkm	F4S_2_fpkm	F4S_3_fpkm	M8F_1_fpkm	M8F_2_fpkm	M8F_3_fpkm	F8F_1_fpkm	F8F_2_fpkm	F8F_3_fpkm
ENSGALG00000044019			2	+	17371299	17405300	1227	38	2	82	56	57	31	23	4	0	7	3	19	71	60	73	18	2	0	19	0	5	9	0	2	1.70978	0.085575	3.60911	2.67068	2.3844	1.64009	1.06968	0.199003	0	0.361644	0.145653	0.859958	3.50636	2.7822	3.137	0.77578	0.102583	0
ENSGALG00000040648	RGS11		14	+	12289815	12294043	1692	41	82	37	54	126	64	16	34	41	18	26	27	42	34	41	24	45	32	22	46	14	40	32	35	1.36275	2.59183	1.20299	1.9024	3.89359	2.50128	0.549696	1.24955	1.68337	0.686958	0.932493	0.902739	1.53222	1.16464	1.30152	0.764103	1.70504	1.11229
ENSGALG00000040034			AADN04008609.1	-	4689	8106	2990	13	10	13	10	24	23	35	6	10	1	1	0	15	14	18	9	30	20	12	28	4	36	9	5	0.26621	0.194734	0.260408	0.217049	0.45692	0.553808	0.740834	0.135855	0.252956	0.023513	0.0220964	0	0.337143	0.295454	0.352038	0.176536	0.700313	0.4283
ENSGALG00000039817	NOG2		14	-	14084509	14085132	624	512	381	442	518	645	348	139	442	329	205	235	220	452	377	419	665	704	304	312	872	301	524	1069	1041	45.2988	32.0554	38.2533	48.5762	53.0548	36.2031	12.7117	43.2397	35.9564	20.8256	22.4349	19.5797	43.8931	34.3747	35.4051	56.3569	71.0033	28.1272
ENSGALG00000037924			AADN04002592.1	+	7746	16917	3898	2	1	1	1	4	1	3	27	0	42	23	28	16	1	1	4	0	1	1	15	0	0	0	0	0.030637	0.0145672	0.0149846	0.0162365	0.0569671	0.0180122	0.0475017	0.457324	0	0.738741	0.380176	0.431461	0.269016	0.0157869	0.0146302	0.0586929	0	0.0160196
ENSGALG00000036071			AADN04001827.1	-	8016	9078	768	23	4	24	0	1	2	12	55	20	14	27	17	0	0	1	26	3	19	19	58	16	90	18	21	1.65336	0.273439	1.68765	0	0.0668325	0.169052	0.891646	4.37166	1.77596	1.15556	2.09433	1.22929	0	0	0.0686555	1.79029	0.245839	1.42834
ENSGALG00000035263			AADN04018001.1	+	82	4119	2041	214	74	76	79	62	81	79	170	186	191	151	158	60	68	86	117	80	115	102	353	120	151	39	96	8.34947	2.7456	2.9006	3.267	2.24897	3.71604	3.18598	7.33394	8.9644	8.55666	6.35715	6.2011	2.56944	2.73422	3.20463	4.3726	3.55815	4.69223
ENSGALG00000035235			AADN04001768.1	-	11741	13169	1040	0	10	0	15	58	35	25	0	0	4	0	0	2	1	35	0	0	0	21	55	0	13	21	39	0	0.50481	0	0.843988	2.86249	2.18467	1.37176	0	0	0.243811	0	0	0.11653	0.0547077	1.77448	0	0	0
ENSGALG00000034265	ZAR1		1	+	174599432	174601247	1083	9	5	8	13	10	11	19	31	14	291	148	190	63	115	47	36	15	21	37	11	10	121	197	32	0.458792	0.242383	0.398926	0.702414	0.473937	0.659349	1.00115	1.74734	0.881585	17.033	8.14095	9.74301	3.52497	6.04159	2.28826	1.75786	0.871673	1.11951
ENSGALG00000032525			21	-	619583	621437	552	374	436	797	506	413	266	506	1086	927	686	746	807	725	483	344	201	684	240	826	623	759	379	415	308	37.4054	41.4676	77.9741	53.6401	38.4026	31.282	52.3099	120.098	114.526	78.7794	80.5085	81.19	79.5869	49.784	32.8591	19.2561	77.9844	25.1021
ENSGALG00000031497			AADN04001641.1	+	17577	20663	1027	2	2	0	0	0	0	45	0	15	34	68	73	3	2	0	2	0	0	1	0	9	0	14	60	0.11348	0.107914	0	0	0	0	2.6392	0	1.05134	2.2151	4.1633	4.16657	0.186832	0.11695	0	0.1087	0	0
ENSGALG00000031478			AADN04006724.1	-	102	11846	7455	5	7	6	17	31	26	30	6	6	1	0	1	39	1	4	5	2	9	4	1	2	13	3	5	0.0370275	0.049296	0.0434645	0.133438	0.213434	0.2264	0.229639	0.0491302	0.0548869	0.00850315	0	0.00744939	0.317	0.00763192	0.028291	0.0354677	0.0168839	0.0697
ENSGALG00000030425			KQ759587.1	-	9800	11039	1114	860	473	604	692	685	549	443	630	1075	1017	1256	1406	600	624	604	555	312	334	795	1016	624	564	471	545	42.6201	22.2914	29.2808	36.3496	31.5613	31.9918	22.693	34.5223	65.8094	57.8713	67.1655	70.092	32.6369	31.8699	28.5883	26.3462	17.6263	17.3101
ENSGALG00000029726			AADN04012918.1	-	2280	6953	2843	98	190	126	183	186	152	18	402	121	285	275	450	84	153	118	114	80	109	109	212	274	107	35	148	3.29299	6.07124	4.14156	6.51766	5.81065	6.00561	0.625184	14.936	5.02241	10.996	9.97096	15.2105	3.09802	5.29829	3.78687	3.66925	3.06438	3.83025
ENSGALG00000017334			1	+	194348213	194364645	6183	192	182	149	204	371	219	231	120	149	85	149	99	107	152	378	119	99	127	73	238	81	87	55	182	1.71437	1.54537	1.30142	1.93068	3.07981	2.2993	2.13199	1.18475	1.64343	0.871459	1.43558	0.88921	1.04864	1.3987	3.22351	1.01779	1.00769	1.18588
ENSGALG00000015779	PM20D2		3	-	76069472	76083842	1320	156	543	414	231	420	330	659	651	518	659	584	928	220	264	510	276	572	411	341	543	349	818	639	876	6.52458	21.5967	16.9378	10.2404	16.3314	16.229	28.4894	30.1059	26.7621	31.6475	26.3561	39.0429	10.0993	11.3792	20.372	11.0572	27.2717	17.9765
ENSGALG00000014759	STYK1		1	+	78365923	78371775	1226	321	294	195	155	149	187	405	288	184	288	382	378	423	252	264	398	212	293	284	333	400	428	349	288	14.4549	12.5898	8.58965	7.39809	6.23799	9.90153	18.8511	14.3399	10.2351	14.8912	18.5616	17.1226	20.907	11.6948	11.354	17.1673	10.8827	13.798
ENSGALG00000013042	MICAL3		1	-	61977760	62038931	3126	515	486	800	317	446	408	986	972	825	627	719	894	314	306	538	413	379	353	408	756	589	555	259	592	9.09536	8.16223	13.8208	5.93401	7.3231	8.47271	17.9995	18.9811	17.9982	12.7147	13.7019	15.8824	6.08672	5.56947	9.07465	6.98669	7.63029	6.51964
ENSGALG00000011533	XRCC3		5	-	50552442	50561187	2227	90	89	70	77	123	96	304	128	82	159	255	183	85	65	133	140	98	169	55	87	88	116	139	104	2.6514	2.49334	2.01725	2.40436	3.36887	3.32547	9.25713	4.16951	2.98407	5.37842	8.10611	5.42313	2.74848	1.97345	3.74213	3.95065	3.29115	5.20661
ENSGALG00000005540	MICAL2		5	-	8028138	8078046	2979	352	263	298	314	614	362	1138	1049	470	970	889	1059	581	545	712	647	536	744	532	486	440	845	317	1233	6.5234	4.63497	5.40228	6.1679	10.5791	7.88841	21.7994	21.4956	10.7595	20.6409	17.7776	19.7421	11.8181	10.409	12.6022	11.4853	11.3236	14.4192
ENSGALG00000005378	ARNTL		5	-	7560411	7605351	2521	60	172	70	99	245	106	389	311	305	302	241	319	137	140	371	156	221	374	297	259	108	370	353	342	1.34818	3.67523	1.53859	2.35781	5.11812	2.80061	9.03477	7.72681	8.46563	7.79165	5.84324	7.21031	3.37877	3.24194	7.96169	3.35761	5.6608	8.78829
ENSGALG00000004893	TMEM119		15	-	6581615	6582322	708	175	156	141	108	231	131	111	84	72	61	57	49	104	114	97	55	75	49	55	205	66	58	68	119	13.646	11.5679	10.7552	8.92625	16.7466	12.0113	8.94669	7.24254	6.93528	5.46165	4.79605	3.84354	8.90108	9.16122	7.22395	4.10809	6.66682	3.99577
ENSGALG00000002579	RIMBP2		15	+	3240516	3345753	4390	168	120	52	76	117	143	339	191	176	208	358	276	162	151	344	205	191	327	126	175	186	303	80	199	2.34097	1.59011	0.708794	1.12248	1.51573	2.343	4.88267	2.94282	3.02944	3.32795	5.38283	3.86868	2.47767	2.16842	4.57805	2.73621	3.03396	4.76509
ENSGALG00000002015	SNCG		6	+	2607718	2614857	873	38	39	13	162	191	200	553	539	408	419	363	392	694	522	758	21	380	720	21	772	830	637	1386	379	2.4031	2.34537	0.804193	10.8587	11.2297	14.8719	36.1479	37.6894	31.8721	30.4248	24.7705	24.9368	48.1713	34.0203	45.7816	1.27208	27.3943	47.6163
ENSGALG00000001626			18	-	3697635	3702015	1935	160	53	304	226	238	176	273	270	167	71	70	125	93	46	123	23	19	14	276	85	112	15	5	17	4.565	1.43799	8.48445	6.83448	6.31314	5.9045	8.05108	8.51781	5.88573	2.32597	2.15506	3.58754	2.91236	1.35257	3.35166	0.628575	0.617964	0.41772
ENSGALG00000000573	PER3		21	-	272583	291803	6325	281	214	297	344	318	272	276	162	146	98	178	129	197	196	158	149	72	108	64	99	138	62	91	112	2.45272	1.77629	2.53587	3.18256	2.58057	2.79164	2.49012	1.56351	1.57419	0.982184	1.67649	1.13265	1.88733	1.7631	1.31714	1.24577	0.716412	0.985828
[truncated: 77 more columns]
