# Supplementary material for: Transcriptome Analysis of Differentially Expressed Genes Related to the Growth and Development of the Jinghai Yellow Chicken
Source: Genes (Basel). 2019 Jul 17;10(7):539. doi: 10.3390/genes10070539 (PMC6678745; doi:10.3390/genes10070539)
Supplement: Supplementary file 1 [file genes-10-00539-s001.zip › genes-527003-supplementary/Supplementary files 1-12/File S5 M8FvsM8S differentially expressed genes.xlsx]

## Sheet: Sheet1
Gene_id	Refseq_rna annotatio	Total Score	chromosome	Strand	start	end	length	M4F_1_readcount	M4F_2_readcount	M4F_3_readcount	F4F_1_readcount	F4F_2_readcount	F4F_3_readcount	M4S_1_readcount	M4S_2_readcount	M4S_3_readcount	F4S_1_readcount	F4S_2_readcount	F4S_3_readcount	M8F_1_readcount	M8F_2_readcount	M8F_3_readcount	F8F_1_readcount	F8F_2_readcount	F8F_3_readcount	M8S_1_readcount	M8S_2_readcount	M8S_3_readcount	F8S_1_readcount	F8S_2_readcount	F8S_3_readcount	M4F_1_fpkm	M4F_2_fpkm	M4F_3_fpkm	F4F_1_fpkm	F4F_2_fpkm	F4F_3_fpkm	M4S_1_fpkm	M4S_2_fpkm	M4S_3_fpkm	F4S_1_fpkm	F4S_2_fpkm	F4S_3_fpkm	M8F_1_fpkm	M8F_2_fpkm	M8F_3_fpkm	F8F_1_fpkm	F8F_2_fpkm	F8F_3_fpkm
Novel01067	XM_021383908.1(Numida meleagris)	149	AADN04011521.1	+	2007	2965	431	20	76	17	29	25	39	0	198	99	21	154	60	14	22	16	28	13	34	56	56	63	25	9	21	2.56185	9.25759	2.13011	3.9373	2.97723	5.87406	0	28.0435	15.6647	3.08866	21.2856	7.73112	1.96831	2.9042	1.9574	3.43551	1.89826	4.55449
Novel00995	XM_015300817.2(Gallus gallus)	7082	AADN04009550.1	+	2183	7519	3465	16	23	15	17	232	24	373	6	10	63	110	13	230	155	210	8	19	8	62	90	6	8	12	7	0.29622	0.404932	0.271653	0.333595	3.99328	0.522462	7.13795	0.122825	0.228695	1.33925	2.19749	0.242105	4.67372	2.95737	3.7132	0.141871	0.400993	0.154889
Novel00289	XM_015854454.1(Japanese quail)	10604	2	+	78626556	78638725	11971	95	113	86	81	23	25	204	24	114	54	177	116	192	153	164	115	141	112	60	61	69	109	20	13	0.438122	0.495575	0.387971	0.395943	0.0986158	0.135569	0.972461	0.122384	0.64944	0.28595	0.880815	0.538141	0.971882	0.727181	0.722354	0.508017	0.741275	0.540164
Novel00192	XM_012721611.1(Condylura cristata)	49.1	14	-	4495009	4496106	1098	8	8	6	9	19	13	1	11	10	22	33	8	20	42	26	48	3	14	3	7	2	30	3	8	0.402244	0.382516	0.295107	0.479643	0.888179	0.768586	0.0519721	0.611555	0.621101	1.27013	1.79041	0.404628	1.10375	2.17635	1.24855	2.3118	0.171953	0.736145
Novel00075	XM_025149131.1(Gallus gallus)	3171	1	-	76891433	76896659	4701	127	113	240	577	458	148	600	356	394	168	290	297	217	217	231	78	224	199	85	45	57	88	96	317	1.49147	1.26197	2.7571	7.18231	5.00063	2.04373	7.28339	4.6228	5.71572	2.26541	3.67493	3.5086	2.79713	2.62634	2.59094	0.877435	2.99881	2.444
Gene_id	Gene name		chromosome	Strand	start	end	length	M4F_1_readcount	M4F_2_readcount	M4F_3_readcount	F4F_1_readcount	F4F_2_readcount	F4F_3_readcount	M4S_1_readcount	M4S_2_readcount	M4S_3_readcount	F4S_1_readcount	F4S_2_readcount	F4S_3_readcount	M8F_1_readcount	M8F_2_readcount	M8F_3_readcount	F8F_1_readcount	F8F_2_readcount	F8F_3_readcount	M8S_1_readcount	M8S_2_readcount	M8S_3_readcount	F8S_1_readcount	F8S_2_readcount	F8S_3_readcount	M4F_1_fpkm	M4F_2_fpkm	M4F_3_fpkm	F4F_1_fpkm	F4F_2_fpkm	F4F_3_fpkm	M4S_1_fpkm	M4S_2_fpkm	M4S_3_fpkm	F4S_1_fpkm	F4S_2_fpkm	F4S_3_fpkm	M8F_1_fpkm	M8F_2_fpkm	M8F_3_fpkm	F8F_1_fpkm	F8F_2_fpkm	F8F_3_fpkm
ENSGALG00000044383	MCL1		25	+	2331569	2336801	2839	4090	3525	5585	2346	1087	1538	1350	1265	1355	962	876	1305	2299	1996	1835	1821	1586	1651	815	945	929	1232	945	808	82.5898	67.6896	110.32	50.212	20.407	36.5182	28.1778	28.2447	33.7991	22.3051	19.0874	26.5082	50.9546	41.5378	35.3895	35.2226	36.5086	34.8647
ENSGALG00000044019			2	+	17371299	17405300	1227	38	2	82	56	57	31	23	4	0	7	3	19	71	60	73	18	2	0	19	0	5	9	0	2	1.70978	0.085575	3.60911	2.67068	2.3844	1.64009	1.06968	0.199003	0	0.361644	0.145653	0.859958	3.50636	2.7822	3.137	0.77578	0.102583	0
ENSGALG00000040369	PFKFB3		1	+	3543236	3579756	1635	515	348	358	133	421	124	1194	796	417	246	257	135	1120	1884	2180	983	1170	397	129	580	229	362	80	86	18.4624	11.8637	12.5543	5.0537	14.0317	5.227	44.2442	31.5528	18.4663	10.1261	9.94155	4.86834	44.0697	69.6052	74.6401	33.7554	47.8141	14.8836
ENSGALG00000040179			16	+	254878	297303	569	0	1	0	1	0	0	3	1	2	0	8	0	9	11	23	1	0	0	0	0	0	1	6	0	0	0.0922676	0	0.102841	0	0	0.300872	0.107283	0.239708	0	0.837567	0	0.958458	1.09992	2.13134	0.092939	0	0
ENSGALG00000039769			KQ759445.1	-	51	10829	2247	86	63	9	5	18	10	168	78	61	12	11	22	12	11	16	49	69	20	77	58	58	12	54	32	4.99777	3.4816	0.511623	0.307982	0.972519	0.683326	10.0916	5.01206	4.37896	0.800728	0.68978	1.28608	0.765421	0.658795	0.888041	2.72761	4.57105	1.21547
ENSGALG00000039458	GDF8		7	+	218083	223575	1128	1264	1136	1330	668	514	479	868	558	368	384	401	1080	1533	2039	1536	619	174	284	355	637	766	490	161	339	61.8642	52.8726	63.6757	34.6534	23.3885	27.5663	43.912	30.1974	22.2486	21.5799	21.1776	53.172	82.3523	102.847	71.799	29.0196	9.70802	14.5361
ENSGALG00000039376	DPT		1	+	83908116	83934219	825	231	69	60	154	87	109	507	21	69	131	169	94	160	207	164	82	72	129	83	71	68	144	82	24	15.4582	4.39093	3.92761	10.9231	5.41271	8.57677	35.0693	1.55385	5.70374	10.0657	12.2032	6.32764	11.7519	14.2757	10.4816	5.25618	5.49249	9.02762
ENSGALG00000038747	TM4SF18		9	+	23943067	23990052	2240	152	86	145	137	257	134	261	143	149	155	188	153	228	200	245	214	179	221	70	62	137	153	152	241	5.54267	2.98218	5.17218	5.29509	8.71277	5.74553	9.83756	5.76574	6.71159	6.48983	7.39731	5.61221	9.1254	7.51598	8.53251	7.47478	7.44077	8.4276
ENSGALG00000036071			AADN04001827.1	-	8016	9078	768	23	4	24	0	1	2	12	55	20	14	27	17	0	0	1	26	3	19	19	58	16	90	18	21	1.65336	0.273439	1.68765	0	0.0668325	0.169052	0.891646	4.37166	1.77596	1.15556	2.09433	1.22929	0	0	0.0686555	1.79029	0.245839	1.42834
ENSGALG00000033672			AADN04001431.1	-	6004	15863	1304	53	279	171	111	166	142	326	25	10	133	93	70	248	158	187	114	121	95	35	94	21	86	16	58	2.84356	14.2348	8.97453	6.31228	8.28022	8.95827	18.079	1.4831	0.66275	8.19339	5.38405	3.7779	14.6042	8.73621	9.58214	5.85868	7.40049	5.33023
ENSGALG00000033302			AADN04008809.1	-	2963	8716	1363	2	61	21	22	66	23	105	2	8	42	39	0	81	77	86	9	27	23	3	37	3	2	0	7	0.0810095	2.34961	0.83206	0.944507	2.48541	1.09543	4.39608	0.0895734	0.400275	1.95335	1.70455	0	3.60107	3.21423	3.32689	0.349186	1.24669	0.974248
ENSGALG00000032958	AMPH		2	-	49313942	49418881	3202	33	13	7	48	26	24	50	47	4	20	59	12	31	15	49	7	28	16	1	0	3	60	44	6	0.708069	0.265256	0.146923	1.09164	0.51866	0.605512	1.10893	1.11507	0.106019	0.49274	1.36601	0.259006	0.73007	0.33169	1.00414	0.143869	0.684871	0.359019
ENSGALG00000030876			17	-	527332	536466	1120	54	36	63	37	318	166	57	51	58	51	87	88	122	135	206	50	96	100	44	51	85	40	116	39	2.66181	1.68751	3.03776	1.93313	14.5733	9.62147	2.90422	2.77969	3.53163	2.88655	4.62746	4.36348	6.60062	6.858	9.69808	2.36082	5.39441	5.15489
ENSGALG00000028318	CDKN1A		26	+	1588453	1591609	1532	2601	568	1707	880	840	510	1424	1071	1525	1432	1839	911	1832	2471	2583	3462	1307	2914	882	275	1140	1564	1060	1241	93.731	19.4648	60.1736	33.6126	28.143	21.6104	53.0425	42.6752	67.8853	59.2532	71.5097	33.0239	72.4619	91.7689	88.9001	119.503	53.6917	109.817
ENSGALG00000024357			16	-	337637	378917	927	1	3	1	2	5	3	18	4	26	6	1	3	42	31	50	9	1	5	1	1	1	0	5	1	0.0595555	0.169904	0.0582574	0.126249	0.276847	0.210084	1.10807	0.263406	1.91275	0.410298	0.0642631	0.179726	2.74544	1.90267	2.84398	0.51342	0.0678908	0.311407
ENSGALG00000023953			26	+	2634610	2641479	2745	34	83	51	58	77	60	89	39	47	36	125	18	128	123	118	76	43	50	15	25	65	40	85	60	0.683814	1.58744	1.00337	1.23641	1.43978	1.41893	1.85021	0.867296	1.16767	0.831357	2.71275	0.364165	2.8256	2.54944	2.26661	1.46414	0.985863	1.05164
ENSGALG00000022802			KQ759337.1	-	4296	14033	2038	49	29	20	13	77	54	72	15	31	14	25	13	49	76	56	22	14	18	12	14	22	27	4	24	1.32737	0.74706	0.529977	0.373265	1.93926	1.72005	2.01605	0.449295	1.03734	0.435463	0.730765	0.354248	1.45692	2.12173	1.44884	0.570859	0.432329	0.509925
ENSGALG00000016500	FKBP1B		3	+	104621983	104668401	1626	1235	950	1122	1417	1703	1041	1905	2727	909	957	1288	998	452	530	706	597	1196	1113	1019	1133	1304	1462	1206	1286	70.5816	51.6307	62.7259	85.8363	90.4871	69.956	112.536	172.327	64.1729	62.8004	79.4293	57.3749	28.3533	31.2162	38.5358	32.6819	77.9192	66.5205
ENSGALG00000015132	CDH2		2	-	105084273	105197912	3203	59	64	18	36	88	36	70	7	19	36	92	40	66	88	93	61	93	69	12	36	33	78	25	41	1.01694	1.04902	0.303492	0.657694	1.41018	0.72962	1.24714	0.133409	0.40454	0.712481	1.71109	0.69354	1.24862	1.56317	1.53095	1.00712	1.82733	1.24374
ENSGALG00000014453	TENT5C		1	-	79165447	79170009	2032	1009	555	1142	681	960	721	849	1053	746	423	944	792	1493	1474	1769	1558	1366	1276	566	673	666	711	523	1309	27.4138	14.3394	30.351	19.6111	24.2492	23.0337	23.8428	31.6337	25.0369	13.1961	27.6752	21.6456	44.5224	41.272	45.9029	40.5466	42.3075	36.2547
ENSGALG00000012377	HNMT		7	+	31413137	31428256	2900	312	796	223	835	211	342	1379	243	319	215	1536	233	563	485	492	152	53	103	112	123	266	207	132	259	11.5371	27.9908	8.06633	32.7269	7.2539	14.8702	52.7081	9.93554	14.5712	9.12864	61.2877	8.66691	22.8503	18.4826	17.3757	5.38387	2.23412	3.98304
ENSGALG00000011738	ARHGDIB		1	+	48011198	48019515	1422	176	249	116	221	121	65	394	140	149	53	174	188	39	47	63	68	34	91	115	184	176	103	122	249	7.42859	9.99432	4.7894	9.88696	4.74818	3.22595	17.1894	6.53379	7.76861	2.56859	7.92471	7.98212	1.80676	2.04443	2.53962	2.74923	1.63592	4.01672
ENSGALG00000009700	PDK4		2	-	23933443	23942823	3729	571	4679	944	69	150	719	2316	3259	713	788	127	1816	391	293	367	11	20	52	20	49	56	38	27	176	8.45367	65.8752	13.6713	1.08277	2.06466	12.5166	35.442	53.3503	13.0395	13.3956	2.02886	27.0453	6.35371	4.47051	5.18932	0.155995	0.337542	0.805098
ENSGALG00000008914	NRAP		6	-	27468288	27513634	5211	2421	6846	3286	2391	3229	5720	5101	4227	4541	10389	1333	10608	3878	2559	5811	6735	6554	10832	11605	12321	9469	4142	2440	6970	25.6493	68.9727	34.0547	26.8495	31.8051	71.2568	55.8608	49.5172	59.4286	126.381	15.2388	113.053	45.0951	27.9403	58.7985	68.3482	79.1546	120.012
ENSGALG00000006526	PLXNB3		12	+	11332373	11363615	5761	491	200	296	198	235	192	121	182	159	145	246	213	246	345	299	323	134	123	135	131	103	161	92	201	4.70528	1.82261	2.77476	2.01116	2.09372	2.16349	1.19856	1.92849	1.88219	1.5955	2.54378	2.05329	2.5875	3.40724	2.73659	2.96493	1.46385	1.23266
ENSGALG00000006216	MYOD1		5	+	12184436	12187655	1466	721	1303	866	970	1339	844	1744	1085	882	1069	1234	1378	520	463	1071	1266	982	1026	1167	1785	1485	1401	911	1567	27.1706	46.6948	31.9236	38.7447	46.9129	37.3987	67.9331	45.2103	41.0578	46.2559	50.1787	52.2372	21.5084	17.9815	38.5468	45.699	42.1856	40.4341
ENSGALG00000005401	WNT9A		2	+	2612356	2663357	1262	160	76	73	62	58	19	41	58	43	22	35	31	98	86	101	165	113	62	19	21	53	39	60	35	7.5049	3.38999	3.34948	3.08243	2.5293	1.04792	1.98783	3.00813	2.49148	1.18488	1.77147	1.46269	5.04536	4.15722	4.52461	7.41341	6.04217	3.04126
ENSGALG00000004500	COP1		8	+	6893322	7020404	2364	464	369	616	286	344	325	478	327	258	365	374	476	223	313	306	358	288	395	584	584	530	262	269	400	10.8361	8.19484	14.0723	7.07941	7.46896	8.92457	11.5386	8.44394	7.44281	9.78752	9.42466	11.1822	5.71611	7.53318	6.82512	8.0084	7.66718	9.64689
ENSGALG00000004376	KCNJ2		18	+	8259055	8265799	2123	246	562	193	232	350	329	588	442	257	358	206	577	121	90	188	256	251	237	270	489	473	303	155	356	6.39715	13.8979	4.90951	6.39464	8.46189	10.06	15.8052	12.7092	8.25559	10.6896	5.78041	15.0936	3.45365	2.41198	4.66922	6.37676	7.44071	6.4452
ENSGALG00000003334			8	-	4976799	4993570	780	844	485	639	657	880	530	1314	639	447	488	683	443	805	891	784	951	558	686	359	406	447	727	655	715	59.7378	32.6444	44.2423	49.2889	57.9078	44.1096	96.1332	50.0093	39.0821	39.66	52.1636	31.5411	62.538	64.9927	52.9978	64.4757	45.0226	50.777
ENSGALG00000002038	DENND2C		26	-	3872935	3887414	2889	548	592	711	402	363	584	508	379	433	288	912	352	582	569	452	175	155	112	109	201	279	231	299	774	10.4721	10.7581	13.2909	8.14248	6.44924	13.1225	10.0343	8.00823	10.2213	6.31935	18.8057	6.76649	12.2073	11.2059	8.24949	3.20332	3.37656	2.23825
ENSGALG00000001412	SEMA7A		10	+	2464702	2487049	3147	1189	1148	512	743	918	800	882	1147	936	764	1333	831	1558	1593	1311	982	1007	775	490	505	473	791	488	1020	20.8587	19.1517	8.78627	13.8156	14.9725	16.5023	15.9935	22.2491	20.2835	15.3895	25.2334	14.6647	29.9995	28.8005	21.9656	16.5016	20.1383	14.2181
[truncated: 77 more columns]
