# Supplementary material for: Transcriptome Analysis of Differentially Expressed Genes Related to the Growth and Development of the Jinghai Yellow Chicken
Source: Genes (Basel). 2019 Jul 17;10(7):539. doi: 10.3390/genes10070539 (PMC6678745; doi:10.3390/genes10070539)
Supplement: Supplementary file 1 [file genes-10-00539-s001.zip › genes-527003-supplementary/Supplementary files 1-12/File S7 F8FvsF8S differentially expressed genes.xlsx]

## Sheet: Sheet1
Gene_id	Refseq_rna annotatio	Total Score	chromosome	Strand	start	end	length	M4F_1_readcount	M4F_2_readcount	M4F_3_readcount	F4F_1_readcount	F4F_2_readcount	F4F_3_readcount	M4S_1_readcount	M4S_2_readcount	M4S_3_readcount	F4S_1_readcount	F4S_2_readcount	F4S_3_readcount	M8F_1_readcount	M8F_2_readcount	M8F_3_readcount	F8F_1_readcount	F8F_2_readcount	F8F_3_readcount	M8S_1_readcount	M8S_2_readcount	M8S_3_readcount	F8S_1_readcount	F8S_2_readcount	F8S_3_readcount	M4F_1_fpkm	M4F_2_fpkm	M4F_3_fpkm	F4F_1_fpkm	F4F_2_fpkm	F4F_3_fpkm	M4S_1_fpkm	M4S_2_fpkm	M4S_3_fpkm	F4S_1_fpkm	F4S_2_fpkm	F4S_3_fpkm	M8F_1_fpkm	M8F_2_fpkm	M8F_3_fpkm	F8F_1_fpkm	F8F_2_fpkm	F8F_3_fpkm
Novel01335	XM_025146200.1(Gallus gallus)	2746	AADN04022303.1	+	529	1322	752	17	3	0	4	4	3	0	9	6	52	23	123	1	1	22	5	0	1	29	17	4	35	12	49	1.24805	0.209443	0	0.311258	0.273018	0.258973	0	0.730583	0.544124	4.38342	1.82201	9.08355	0.0805796	0.0756595	1.54256	0.351611	0	0.076775
Novel01285	NM_205507.1(Gallus gallus)	386	AADN04019790.1	-	1	2413	926	36	6	63	60	154	3	1	268	99	249	289	293	44	57	60	28	19	23	69	299	5	122	138	277	4.73211	0.750004	8.1007	8.3595	18.82	0.463685	0.13587	38.9521	16.075	37.5818	40.9912	38.7424	6.34814	7.7216	7.53249	3.52549	2.84705	3.16167
Novel01239	XM_008629505.2(Corvus brachyrhynchos)	1311	AADN04017682.1	+	2189	4028	1636	64	213	225	171	313	151	135	259	152	290	396	263	187	122	100	126	73	106	182	249	222	234	264	287	2.15972	6.8353	7.42729	6.11633	9.81997	5.99163	4.70894	9.6641	6.33614	11.2368	14.4196	8.92772	6.9263	4.24285	3.22295	4.07284	2.80821	3.74076
Novel01054	XM_025145639.1(Gallus gallus)	5125	AADN04011016.1	-	41	1379	1312	405	253	245	191	502	243	340	406	479	393	503	420	272	192	466	83	282	92	1160	705	490	453	916	1254	17.0421	10.1239	10.0847	8.51879	19.639	12.0233	14.7883	18.8902	24.8981	18.9883	22.8389	17.778	12.5626	8.32624	18.7279	3.34545	13.5271	4.04848
Novel00723	XM_025145944.1(Gallus gallus)	558	AADN04000777.1	+	32889	33841	781	87	36	38	92	53	105	53	76	78	70	67	81	42	18	39	66	25	25	99	65	54	107	155	189	6.14993	2.41999	2.62763	6.89311	3.48316	8.7275	3.87255	5.94029	6.81096	5.68165	5.11052	5.75973	3.25868	1.3113	2.63299	4.46893	2.01456	1.84811
Novel00671	XM_021404958.1(Numida meleagris)	7393	8	+	28725463	28744597	11554	137	438	215	342	296	240	127	182	68	70	153	202	152	54	224	73	66	45	74	157	194	189	108	265	0.792652	2.40988	1.21683	2.09732	1.59221	1.63276	0.759516	1.16433	0.485998	0.465035	0.955199	1.17566	0.965266	0.321985	1.23778	0.40457	0.435306	0.272277
Novel00500	XR_792635.2(Meleagris gallopavo)	3983	3	-	67621410	67626016	3121	9	115	6	17	8	309	8	21	6	13	27	0	218	32	25	244	150	535	65	18	78	23	2	13	0.159254	1.93511	0.103855	0.31884	0.131609	6.42918	0.146321	0.410875	0.131148	0.264129	0.515526	0	4.23394	0.583548	0.422495	4.13567	3.02571	9.90004
Novel00174	XM_025155015(Gallus gallus)	2102	13	-	13101855	13108781	6927	57	120	56	169	145	359	73	146	212	276	342	106	73	69	112	73	52	33	77	95	104	148	192	395	0.454288	0.909489	0.43659	1.42764	1.07441	3.36435	0.601382	1.28663	2.08716	2.52576	2.94119	0.849824	0.638588	0.566742	0.852529	0.557299	0.472442	0.275047
Gene_id	Gene name		chromosome	Strand	start	end	length	M4F_1_readcount	M4F_2_readcount	M4F_3_readcount	F4F_1_readcount	F4F_2_readcount	F4F_3_readcount	M4S_1_readcount	M4S_2_readcount	M4S_3_readcount	F4S_1_readcount	F4S_2_readcount	F4S_3_readcount	M8F_1_readcount	M8F_2_readcount	M8F_3_readcount	F8F_1_readcount	F8F_2_readcount	F8F_3_readcount	M8S_1_readcount	M8S_2_readcount	M8S_3_readcount	F8S_1_readcount	F8S_2_readcount	F8S_3_readcount	M4F_1_fpkm	M4F_2_fpkm	M4F_3_fpkm	F4F_1_fpkm	F4F_2_fpkm	F4F_3_fpkm	M4S_1_fpkm	M4S_2_fpkm	M4S_3_fpkm	F4S_1_fpkm	F4S_2_fpkm	F4S_3_fpkm	M8F_1_fpkm	M8F_2_fpkm	M8F_3_fpkm	F8F_1_fpkm	F8F_2_fpkm	F8F_3_fpkm
ENSGALG00000044125	MLLT11		25	+	2647719	2647970	252	435	482	508	527	704	420	171	391	600	704	340	445	280	427	513	350	276	414	515	509	343	839	865	745	95.2994	100.417	108.867	122.374	143.391	108.193	38.7229	94.7155	162.374	177.092	80.3748	98.0681	67.3287	96.4071	107.338	73.4477	68.9286	94.85
ENSGALG00000043861			4	-	32830934	32929296	1610	1	5	10	24	1	19	16	4	9	8	14	0	22	16	7	2	0	1	3	9	1	8	16	30	0.0342907	0.163044	0.335433	0.872296	0.0318804	0.766089	0.567109	0.151663	0.381225	0.314986	0.518017	0	0.828018	0.565426	0.22925	0.0656923	0	0.0358601
ENSGALG00000043467			AADN04000956.1	+	11538	17447	1189	1	130	36	37	79	26	165	5	2	47	51	3	91	44	79	30	29	60	19	57	3	2	2	2	0.0464323	5.74015	1.63513	1.82095	3.41031	1.41952	7.91908	0.256704	0.114713	2.50578	2.55523	0.140122	4.6377	2.10549	3.50333	1.33429	1.53499	2.91345
ENSGALG00000042604	ARX		1	+	117839213	117843292	1536	865	789	585	738	918	552	249	639	615	526	529	709	543	509	460	412	390	357	567	794	479	679	1008	1095	31.0904	26.9679	20.5682	28.1153	30.6761	23.3292	9.25083	25.3954	27.3054	21.7081	20.5166	25.6344	21.4216	18.8542	15.7908	14.1846	15.9795	13.4188
ENSGALG00000041459	DDIT4		6	-	11459153	11459905	552	6073	6624	8023	1813	656	1361	1073	1759	1346	910	681	1562	3041	1044	646	371	569	338	751	407	410	867	939	1229	607.387	630.003	784.926	192.193	60.9978	160.055	110.926	194.523	166.292	104.503	73.4936	157.148	333.826	107.608	61.7063	35.5423	64.873	35.3521
ENSGALG00000037124			2	+	105478161	105668632	857	4	8	6	12	0	0	85	3	149	171	0	20	37	35	30	3	0	5	1	0	35	62	37	63	0.355035	0.675245	0.520945	1.12894	0	0	7.79832	0.294426	16.3366	17.4274	0	1.7857	3.60458	3.20154	2.54312	0.255059	0	0.464106
ENSGALG00000035810			AADN04000640.1	-	17419	121214	1881	448	457	486	171	331	258	40	127	103	65	146	27	557	558	704	614	293	487	748	231	218	156	178	229	15.8953	15.4194	16.8678	6.4308	10.9186	10.7637	1.46698	4.98241	4.51432	2.64808	5.58965	0.963657	21.6914	20.4036	23.8561	20.8674	11.8508	18.07
ENSGALG00000035354			KQ759661.1	-	21	10191	2829	201	284	122	145	176	228	33	92	172	111	70	85	180	113	116	136	154	116	102	52	148	47	24	75	4.05733	5.45158	2.40898	3.10234	3.30297	5.41164	0.68854	2.05341	4.2888	2.57272	1.52469	1.72596	3.98803	2.35073	2.23634	2.62961	3.54368	2.44872
ENSGALG00000035235			AADN04001768.1	-	11741	13169	1040	0	10	0	15	58	35	25	0	0	4	0	0	2	1	35	0	0	0	21	55	0	13	21	39	0	0.50481	0	0.843988	2.86249	2.18467	1.37176	0	0	0.243811	0	0	0.11653	0.0547077	1.77448	0	0	0
ENSGALG00000034507	CHST2		9	+	10685168	10685803	636	91	66	97	132	156	71	55	51	82	91	60	87	121	133	134	155	57	75	123	175	94	241	283	276	7.89925	5.44814	8.23656	12.1449	12.5897	7.24691	4.9349	4.89506	8.79269	9.07009	5.61999	7.59679	11.5285	11.8981	11.1092	12.888	5.64038	6.80835
ENSGALG00000033084			23	-	2506190	2507966	1405	239	315	220	107	125	336	894	83	218	112	237	297	218	113	433	326	304	362	248	276	228	127	127	125	9.39125	11.7705	8.45624	4.45642	4.56649	15.5244	36.3106	3.60617	10.5814	5.05323	10.0488	11.7395	9.40206	4.57598	16.2498	12.2702	13.6172	14.8754
ENSGALG00000032897			AADN04001080.1	+	9545	12154	1278	2	3	2	1	9	4	5	4	2	20	9	4	4	2	9	4	0	3	21	3	3	25	52	92	0.0900619	0.128467	0.0880989	0.0477296	0.376792	0.211798	0.23273	0.199166	0.111251	1.03411	0.437314	0.181191	0.197703	0.0928156	0.387069	0.172536	0	0.141276
ENSGALG00000032403	EDCH1		25	+	1889768	1890103	336	930	1216	39	27	85	241	58	21	519	184	22	82	39	65	877	31	48	17	116	205	187	94	63	140	152.808	190.001	6.2684	4.70222	12.9846	46.5617	9.85057	3.81527	105.34	34.7141	3.90054	13.5532	7.03345	11.0067	137.625	4.87902	8.99068	2.92111
ENSGALG00000031812	TDRKH		25	-	2863361	2867426	2286	117	198	379	76	149	65	67	43	39	67	131	34	184	309	211	394	340	262	244	104	66	109	64	93	2.95486	4.75528	9.36311	2.03443	3.49853	1.93025	1.74903	1.20078	1.21669	1.94291	3.56996	0.863768	5.10047	8.04248	5.08942	9.5314	9.78857	6.91973
ENSGALG00000031155			AADN04011152.1	+	1660	8056	4567	602	811	548	460	536	683	164	207	564	403	282	500	414	441	780	570	536	394	204	310	256	235	115	233	7.27725	9.32291	6.48009	5.89393	6.02397	9.70825	2.04921	2.76684	8.42195	5.59373	3.67841	6.08005	5.49303	5.49401	9.00534	6.60016	7.38626	4.98084
ENSGALG00000031094	EDA2R		4	-	367532	376480	1600	392	462	788	1407	1342	1542	755	303	389	949	247	591	532	2235	1817	1141	1110	1184	1205	1585	839	567	384	450	13.5259	15.1595	26.5973	51.4579	43.0508	62.5627	26.9277	11.5603	16.5804	37.5988	9.19642	20.5133	20.1481	79.4766	59.8786	37.7117	43.661	42.7238
ENSGALG00000031037			AADN04007178.1	-	3605	10545	2035	18	317	139	107	114	157	162	28	14	62	68	41	132	114	134	132	122	142	46	104	17	29	17	51	0.567853	9.51005	4.28951	3.57787	3.34361	5.82389	5.28262	0.976708	0.545575	2.24585	2.3148	1.30111	4.57066	3.70637	4.03741	3.98884	4.38745	4.68477
ENSGALG00000030700			AADN04000910.1	-	33288	35381	1371	227	206	82	276	214	49	42	164	239	146	126	181	123	178	74	85	65	83	223	178	104	163	179	289	9.14092	7.88844	3.23004	11.7801	8.01172	2.32012	1.74817	7.30216	11.8884	6.75061	5.47488	7.33178	5.43639	7.38693	2.84597	3.27863	2.98378	3.49525
ENSGALG00000026776			1	-	73210025	73229458	1939	689	717	572	1214	1274	1039	1387	1167	811	1057	1010	1153	1014	749	594	285	682	770	681	768	1146	1454	1197	1609	19.853	19.6465	16.1225	37.0767	34.129	35.2023	41.3098	37.1809	28.8662	34.9709	31.4027	33.4197	32.069	22.2417	16.3466	7.86611	22.4016	23.2024
ENSGALG00000025938	KIAA0513		11	-	17983472	17988943	1161	160	205	178	137	213	119	116	122	126	151	138	175	134	121	253	108	119	85	58	289	100	264	164	386	7.60833	9.27007	8.27978	6.90505	9.41665	6.65374	5.70162	6.41464	7.40122	8.24465	7.0809	8.37094	6.99384	5.92973	11.4901	4.91928	6.45068	4.22692
ENSGALG00000025896	PLPPR4		8	-	12223292	12251722	2109	12	2	2	17	1	4	15	1	18	3	4	11	4	7	6	0	0	3	0	1	4	19	34	54	0.338353	0.0536264	0.0551631	0.508059	0.0262142	0.132617	0.437171	0.0311769	0.626938	0.0971261	0.1217	0.311995	0.123791	0.203407	0.161575	0	0	0.0884599
ENSGALG00000024470			19	+	4763267	4764359	834	1247	1323	1126	1205	1888	1188	3767	1756	1461	1147	1314	1162	1318	1273	1828	1324	871	1300	1218	2121	1602	2577	2157	3303	82.5471	83.2828	72.9128	84.5472	116.194	92.4702	257.752	128.53	119.467	87.1816	93.8579	77.3764	95.7618	86.8448	115.57	83.9523	65.7268	89.9943
ENSGALG00000021074	MYOC		8	+	4739190	4741181	1428	251	218	203	170	276	204	158	88	456	153	337	155	446	734	573	818	664	616	257	288	92	323	284	270	9.70392	8.01475	7.67713	6.96625	9.92042	9.27371	6.31395	3.76183	21.7772	6.79189	14.0586	6.02798	18.9256	29.2448	21.1574	30.2925	29.2638	24.9052
ENSGALG00000019325			1	+	49197217	49205179	951	11	28	0	0	2	3	76	61	1	45	2	14	26	13	33	4	2	6	16	44	108	72	30	79	0.638578	1.54575	0	0	0.107944	0.204782	4.56043	3.91556	0.0717108	2.99957	0.125283	0.817553	1.65667	0.777758	1.82966	0.222428	0.132355	0.364257
ENSGALG00000017316	UCP3		1	-	195746081	195749014	1541	7008	15567	8146	7681	14860	8360	9486	20639	17288	24177	12916	26234	4793	1180	6242	2023	4201	7041	3645	3427	2390	12738	10843	14391	251.069	530.351	285.478	291.671	494.955	352.172	351.28	817.581	765.08	994.551	499.306	945.431	188.472	43.5673	213.579	69.423	171.57	263.797
ENSGALG00000017181	DCUN1D5		1	+	182386777	182399527	1045	991	667	435	821	1154	475	2559	2673	500	474	971	1158	1113	927	859	566	479	712	1611	650	815	1671	1144	1588	52.3551	33.5097	22.4804	45.9732	56.6812	29.5072	139.742	156.145	32.6301	28.7534	55.3534	61.5404	64.5389	50.4714	43.3424	28.6425	28.8476	39.337
ENSGALG00000016826			1	+	137410867	137430688	1669	44	62	152	19	10	11	16	11	22	8	18	6	11	56	50	147	138	158	6	69	7	10	42	10	1.4731	1.97393	4.97799	0.674235	0.311264	0.433035	0.553697	0.407209	0.909844	0.307537	0.65027	0.202069	0.404217	1.93219	1.59877	4.71419	5.26683	5.5319
ENSGALG00000015485	ACP6		1	-	92396608	92403912	1399	391	108	136	150	424	327	464	144	331	633	141	409	114	118	113	127	333	119	119	114	406	535	484	733	15.9662	4.19381	5.43242	6.49221	16.0968	15.7008	19.5846	6.50176	16.6961	29.6794	6.21275	16.8002	5.10941	4.96577	4.40695	4.9675	15.5009	5.08169
ENSGALG00000015084	IGSF11		1	+	80838584	80925257	2109	59	16	30	48	31	25	60	124	66	27	65	57	23	24	21	17	18	12	52	32	15	76	61	85	1.54446	0.398295	0.768203	1.33181	0.754457	0.769511	1.62348	3.58914	2.13419	0.811549	1.83602	1.50095	0.660837	0.647465	0.525024	0.426268	0.537139	0.328505
ENSGALG00000013272	PRMT8		1	+	75168825	75220639	2744	12	40	7	8	15	26	38	19	18	18	33	48	19	9	18	12	5	5	22	58	44	31	45	35	0.241434	0.76531	0.137767	0.170602	0.28058	0.615093	0.790264	0.422683	0.447356	0.41583	0.716426	0.971461	0.419578	0.186612	0.345879	0.231264	0.114677	0.105202
ENSGALG00000011404	HOPX		4	-	49592536	49595831	944	297	192	181	161	292	84	272	112	87	100	109	163	212	375	184	83	53	116	157	156	521	205	292	322	17.3695	10.678	10.3547	9.98004	15.8767	5.77642	16.4426	7.24254	6.2851	6.71515	6.87854	9.58923	13.6084	22.6017	10.2774	4.64961	3.53341	7.09453
ENSGALG00000011295			1	+	44892184	44894286	1493	81	164	296	169	91	68	120	98	75	61	28	127	55	26	41	25	33	55	96	55	173	201	193	316	2.99521	5.76694	10.7069	6.62377	3.12846	2.95665	4.58663	4.00692	3.42583	2.58999	1.11722	4.72402	2.23226	0.990821	1.44797	0.885504	1.39106	2.12687
ENSGALG00000009730	SLC38A4		1	-	31101534	31122087	3027	416	99	122	141	86	282	237	215	190	160	388	201	455	378	225	902	356	792	377	288	445	97	258	66	8.68299	1.96504	2.49095	3.1194	1.66887	6.9211	5.11323	4.96201	4.89883	3.83462	8.73872	4.22025	10.4239	8.13107	4.48532	18.034	8.47061	17.2877
ENSGALG00000006647	DUSP8		5	+	14163587	14184836	1899	676	1311	1981	1171	1003	2252	1208	690	868	1196	446	545	752	3372	2576	2313	1796	2352	768	3127	1307	1191	918	704	19.6528	36.2443	56.3366	36.0836	27.1097	76.983	36.3007	22.1804	31.1716	39.924	13.9911	15.9382	23.9958	101.029	71.5249	64.4112	59.5212	71.5072
ENSGALG00000004270	ALDH1A2		10	+	7045146	7260351	3495	179	136	113	116	112	143	484	246	174	199	183	276	127	72	133	87	79	111	139	229	241	213	245	271	2.86275	2.06838	1.76782	1.96637	1.66532	2.68916	8.00105	4.3502	3.4375	3.65435	3.15807	4.44024	2.22934	1.18671	2.0315	1.33278	1.44028	1.85648
ENSGALG00000004261	AQP9		10	-	7007996	7035035	4534	39	43	47	31	75	87	278	127	110	111	138	135	44	56	65	24	32	32	45	62	51	80	108	138	0.649897	0.68141	0.766139	0.547543	1.16195	1.7047	4.78846	2.34006	2.26431	2.12388	2.48141	2.26298	0.804774	0.961719	1.03449	0.383089	0.607882	0.557656
[truncated: 77 more columns]
