# Supplementary material for: Transcriptome Analysis of Differentially Expressed Genes Related to the Growth and Development of the Jinghai Yellow Chicken
Source: Genes (Basel). 2019 Jul 17;10(7):539. doi: 10.3390/genes10070539 (PMC6678745; doi:10.3390/genes10070539)
Supplement: Supplementary file 1 [file genes-10-00539-s001.zip › genes-527003-supplementary/Supplementary files 1-12/File S9 Statistics of GO enrichment items in F4FvsF4S.xlsx]

## Sheet: F4FvsF4S
GO_accession	Description	Term_type	Over_represented_pValue	Corrected_pValue	DEG_item	DEG_list	Bg_item	Bg_list	Gene_names
GO:0032922	circadian regulation of gene expression	biological_process	0.00054827	1	2	15	29	12290	ENSGALG00000000573,ENSGALG00000005378
GO:0060137	maternal process involved in parturition	biological_process	0.0012049	1	1	15	1	12290	ENSGALG00000005378
GO:0071139	resolution of recombination intermediates	biological_process	0.001213	1	1	15	1	12290	ENSGALG00000011533
GO:0071140	resolution of mitotic recombination intermediates	biological_process	0.001213	1	1	15	1	12290	ENSGALG00000011533
GO:0042752	regulation of circadian rhythm	biological_process	0.001439	1	2	15	47	12290	ENSGALG00000000573,ENSGALG00000005378
GO:0032940	secretion by cell	biological_process	0.0020304	1	4	15	469	12290	ENSGALG00000002015,ENSGALG00000013042,ENSGALG00000005378,ENSGALG00000014759
GO:0019417	sulfur oxidation	biological_process	0.0024013	1	1	15	2	12290	ENSGALG00000005540
GO:0046903	secretion	biological_process	0.0031741	1	4	15	530	12290	ENSGALG00000013042,ENSGALG00000005378,ENSGALG00000014759,ENSGALG00000002015
GO:2000074	regulation of type B pancreatic cell development	biological_process	0.0036062	1	1	15	3	12290	ENSGALG00000005378
GO:0007567	parturition	biological_process	0.0036248	1	1	15	3	12290	ENSGALG00000005378
GO:0090403	oxidative stress-induced premature senescence	biological_process	0.0036299	1	1	15	3	12290	ENSGALG00000005378
GO:0090656	t-circle formation	biological_process	0.0048077	1	1	15	4	12290	ENSGALG00000011533
GO:0010735	positive regulation of transcription via serum response element binding	biological_process	0.0048198	1	1	15	4	12290	ENSGALG00000005540
GO:2001016	positive regulation of skeletal muscle cell differentiation	biological_process	0.0048426	1	1	15	4	12290	ENSGALG00000005378
GO:0000707	meiotic DNA recombinase assembly	biological_process	0.0049172	1	1	15	4	12290	ENSGALG00000011533
GO:0007623	circadian rhythm	biological_process	0.0054207	1	2	15	92	12290	ENSGALG00000005378,ENSGALG00000000573
GO:0090400	stress-induced premature senescence	biological_process	0.0060413	1	1	15	5	12290	ENSGALG00000005378
GO:2000323	negative regulation of glucocorticoid receptor signaling pathway	biological_process	0.0060471	1	1	15	5	12290	ENSGALG00000005378
GO:0042148	strand invasion	biological_process	0.0061362	1	1	15	5	12290	ENSGALG00000011533
GO:1903530	regulation of secretion by cell	biological_process	0.0065696	1	3	15	325	12290	ENSGALG00000002015,ENSGALG00000005378,ENSGALG00000014759
GO:2000322	regulation of glucocorticoid receptor signaling pathway	biological_process	0.0072608	1	1	15	6	12290	ENSGALG00000005378
GO:0090232	positive regulation of spindle checkpoint	biological_process	0.0072777	1	1	15	6	12290	ENSGALG00000011533
GO:0090267	positive regulation of mitotic cell cycle spindle assembly checkpoint	biological_process	0.0072777	1	1	15	6	12290	ENSGALG00000011533
GO:0051775	response to redox state	biological_process	0.007291	1	1	15	6	12290	ENSGALG00000005378
GO:0045187	regulation of circadian sleep/wake cycle, sleep	biological_process	0.0073262	1	1	15	6	12290	ENSGALG00000000573
GO:0000730	DNA recombinase assembly	biological_process	0.0073392	1	1	15	6	12290	ENSGALG00000011533
GO:0045003	double-strand break repair via synthesis-dependent strand annealing	biological_process	0.0073392	1	1	15	6	12290	ENSGALG00000011533
GO:1903012	positive regulation of bone development	biological_process	0.0073414	1	1	15	6	12290	ENSGALG00000004893
GO:0051046	regulation of secretion	biological_process	0.0080534	1	3	15	350	12290	ENSGALG00000014759,ENSGALG00000005378,ENSGALG00000002015
GO:0000722	telomere maintenance via recombination	biological_process	0.008468	1	1	15	7	12290	ENSGALG00000011533
GO:1901978	positive regulation of cell cycle checkpoint	biological_process	0.0084724	1	1	15	7	12290	ENSGALG00000011533
GO:0050802	circadian sleep/wake cycle, sleep	biological_process	0.0085219	1	1	15	7	12290	ENSGALG00000000573
GO:0042749	regulation of circadian sleep/wake cycle	biological_process	0.0085221	1	1	15	7	12290	ENSGALG00000000573
GO:0042753	positive regulation of circadian rhythm	biological_process	0.0096471	1	1	15	8	12290	ENSGALG00000005378
GO:0036297	interstrand cross-link repair	biological_process	0.009702	1	1	15	8	12290	ENSGALG00000011533
GO:0022410	circadian sleep/wake cycle process	biological_process	0.0097164	1	1	15	8	12290	ENSGALG00000000573
GO:0042745	circadian sleep/wake cycle	biological_process	0.0097164	1	1	15	8	12290	ENSGALG00000000573
GO:0031958	corticosteroid receptor signaling pathway	biological_process	0.010881	1	1	15	9	12290	ENSGALG00000005378
GO:0042921	glucocorticoid receptor signaling pathway	biological_process	0.010881	1	1	15	9	12290	ENSGALG00000005378
GO:0048511	rhythmic process	biological_process	0.011994	1	2	15	139	12290	ENSGALG00000005378,ENSGALG00000000573
GO:0090266	regulation of mitotic cell cycle spindle assembly checkpoint	biological_process	0.012073	1	1	15	10	12290	ENSGALG00000011533
GO:1903504	regulation of mitotic spindle checkpoint	biological_process	0.012073	1	1	15	10	12290	ENSGALG00000011533
GO:0030431	sleep	biological_process	0.012085	1	1	15	10	12290	ENSGALG00000000573
GO:0000003	reproduction	biological_process	0.013024	1	3	15	418	12290	ENSGALG00000005378,ENSGALG00000004893,ENSGALG00000011533
GO:0003323	type B pancreatic cell development	biological_process	0.013102	1	1	15	11	12290	ENSGALG00000005378
GO:0090231	regulation of spindle checkpoint	biological_process	0.01325	1	1	15	11	12290	ENSGALG00000011533
GO:0033690	positive regulation of osteoblast proliferation	biological_process	0.013356	1	1	15	11	12290	ENSGALG00000004893
GO:0006312	mitotic recombination	biological_process	0.013383	1	1	15	11	12290	ENSGALG00000011533
GO:0048643	positive regulation of skeletal muscle tissue development	biological_process	0.014529	1	1	15	12	12290	ENSGALG00000005378
GO:0014046	dopamine secretion	biological_process	0.014575	1	1	15	12	12290	ENSGALG00000002015
GO:0014059	regulation of dopamine secretion	biological_process	0.014575	1	1	15	12	12290	ENSGALG00000002015
GO:2000772	regulation of cellular senescence	biological_process	0.015577	1	1	15	13	12290	ENSGALG00000005378
GO:0003309	type B pancreatic cell differentiation	biological_process	0.016699	1	1	15	14	12290	ENSGALG00000005378
GO:0033006	regulation of mast cell activation involved in immune response	biological_process	0.016901	1	1	15	14	12290	ENSGALG00000014759
GO:0043304	regulation of mast cell degranulation	biological_process	0.016901	1	1	15	14	12290	ENSGALG00000014759
GO:0007283	spermatogenesis	biological_process	0.017271	1	2	15	168	12290	ENSGALG00000004893,ENSGALG00000005378
GO:0048232	male gamete generation	biological_process	0.017463	1	2	15	169	12290	ENSGALG00000004893,ENSGALG00000005378
GO:0002068	glandular epithelial cell development	biological_process	0.017916	1	1	15	15	12290	ENSGALG00000005378
GO:0033003	regulation of mast cell activation	biological_process	0.018096	1	1	15	15	12290	ENSGALG00000014759
GO:0048512	circadian behavior	biological_process	0.018202	1	1	15	15	12290	ENSGALG00000000573
GO:1903010	regulation of bone development	biological_process	0.018279	1	1	15	15	12290	ENSGALG00000004893
GO:0035883	enteroendocrine cell differentiation	biological_process	0.01911	1	1	15	16	12290	ENSGALG00000005378
GO:0007622	rhythmic behavior	biological_process	0.019389	1	1	15	16	12290	ENSGALG00000000573
GO:2001014	regulation of skeletal muscle cell differentiation	biological_process	0.020507	1	1	15	17	12290	ENSGALG00000005378
GO:0006887	exocytosis	biological_process	0.020661	1	2	15	185	12290	ENSGALG00000013042,ENSGALG00000014759
GO:0090342	regulation of cell aging	biological_process	0.021572	1	1	15	18	12290	ENSGALG00000005378
GO:0042634	regulation of hair cycle	biological_process	0.021648	1	1	15	18	12290	ENSGALG00000005378
GO:0033688	regulation of osteoblast proliferation	biological_process	0.021722	1	1	15	18	12290	ENSGALG00000004893
GO:0050432	catecholamine secretion	biological_process	0.021876	1	1	15	18	12290	ENSGALG00000002015
GO:0050433	regulation of catecholamine secretion	biological_process	0.021876	1	1	15	18	12290	ENSGALG00000002015
GO:0043300	regulation of leukocyte degranulation	biological_process	0.022814	1	1	15	19	12290	ENSGALG00000014759
GO:0002886	regulation of myeloid leukocyte mediated immunity	biological_process	0.022816	1	1	15	19	12290	ENSGALG00000014759
GO:0033687	osteoblast proliferation	biological_process	0.022929	1	1	15	19	12290	ENSGALG00000004893
GO:0002279	mast cell activation involved in immune response	biological_process	0.023896	1	1	15	20	12290	ENSGALG00000014759
GO:0043303	mast cell degranulation	biological_process	0.023896	1	1	15	20	12290	ENSGALG00000014759
GO:1901976	regulation of cell cycle checkpoint	biological_process	0.023967	1	1	15	20	12290	ENSGALG00000011533
GO:0045576	mast cell activation	biological_process	0.025084	1	1	15	21	12290	ENSGALG00000014759
GO:0002448	mast cell mediated immunity	biological_process	0.025087	1	1	15	21	12290	ENSGALG00000014759
GO:0007094	mitotic spindle assembly checkpoint	biological_process	0.025088	1	1	15	21	12290	ENSGALG00000011533
GO:0033144	negative regulation of intracellular steroid hormone receptor signaling pathway	biological_process	0.025208	1	1	15	21	12290	ENSGALG00000005378
GO:0051436	negative regulation of ubiquitin-protein ligase activity involved in mitotic cell cycle	biological_process	0.026268	1	1	15	22	12290	ENSGALG00000011533
GO:0051439	regulation of ubiquitin-protein ligase activity involved in mitotic cell cycle	biological_process	0.026268	1	1	15	22	12290	ENSGALG00000011533
GO:0045841	negative regulation of mitotic metaphase/anaphase transition	biological_process	0.026271	1	1	15	22	12290	ENSGALG00000011533
GO:0071174	mitotic spindle checkpoint	biological_process	0.026271	1	1	15	22	12290	ENSGALG00000011533
GO:0015872	dopamine transport	biological_process	0.026579	1	1	15	22	12290	ENSGALG00000002015
GO:0071173	spindle assembly checkpoint	biological_process	0.027461	1	1	15	23	12290	ENSGALG00000011533
GO:0033046	negative regulation of sister chromatid segregation	biological_process	0.027494	1	1	15	23	12290	ENSGALG00000011533
GO:0033048	negative regulation of mitotic sister chromatid segregation	biological_process	0.027494	1	1	15	23	12290	ENSGALG00000011533
GO:2000816	negative regulation of mitotic sister chromatid separation	biological_process	0.027494	1	1	15	23	12290	ENSGALG00000011533
GO:1903305	regulation of regulated secretory pathway	biological_process	0.027642	1	1	15	23	12290	ENSGALG00000014759
GO:1902100	negative regulation of metaphase/anaphase transition of cell cycle	biological_process	0.028653	1	1	15	24	12290	ENSGALG00000011533
GO:0051985	negative regulation of chromosome segregation	biological_process	0.028665	1	1	15	24	12290	ENSGALG00000011533
GO:0000060	protein import into nucleus, translocation	biological_process	0.02894	1	1	15	24	12290	ENSGALG00000005378
GO:0010824	regulation of centrosome duplication	biological_process	0.029796	1	1	15	25	12290	ENSGALG00000011533
GO:0023061	signal release	biological_process	0.029993	1	2	15	225	12290	ENSGALG00000002015,ENSGALG00000005378
GO:0031577	spindle checkpoint	biological_process	0.030979	1	1	15	26	12290	ENSGALG00000011533
GO:0031018	endocrine pancreas development	biological_process	0.031016	1	1	15	26	12290	ENSGALG00000005378
GO:1904667	negative regulation of ubiquitin protein ligase activity	biological_process	0.031126	1	1	15	26	12290	ENSGALG00000011533
GO:0007276	gamete generation	biological_process	0.032061	1	2	15	234	12290	ENSGALG00000005378,ENSGALG00000004893
GO:0043299	leukocyte degranulation	biological_process	0.032133	1	1	15	27	12290	ENSGALG00000014759
GO:0090398	cellular senescence	biological_process	0.03219	1	1	15	27	12290	ENSGALG00000005378
GO:0044708	single-organism behavior	biological_process	0.032225	1	2	15	235	12290	ENSGALG00000000573,ENSGALG00000002015
GO:0051952	regulation of amine transport	biological_process	0.032578	1	1	15	27	12290	ENSGALG00000002015
GO:0042176	regulation of protein catabolic process	biological_process	0.033501	1	2	15	240	12290	ENSGALG00000011533,ENSGALG00000005378
GO:0009306	protein secretion	biological_process	0.033629	1	2	15	240	12290	ENSGALG00000005378,ENSGALG00000002015
GO:0002275	myeloid cell activation involved in immune response	biological_process	0.034474	1	1	15	29	12290	ENSGALG00000014759
GO:0032418	lysosome localization	biological_process	0.034608	1	1	15	29	12290	ENSGALG00000014759
GO:0030501	positive regulation of bone mineralization	biological_process	0.034711	1	1	15	29	12290	ENSGALG00000004893
GO:0051937	catecholamine transport	biological_process	0.034964	1	1	15	29	12290	ENSGALG00000002015
GO:0007131	reciprocal meiotic recombination	biological_process	0.034971	1	1	15	29	12290	ENSGALG00000011533
GO:0035825	reciprocal DNA recombination	biological_process	0.034971	1	1	15	29	12290	ENSGALG00000011533
GO:0043161	proteasome-mediated ubiquitin-dependent protein catabolic process	biological_process	0.035083	1	2	15	246	12290	ENSGALG00000005378,ENSGALG00000011533
GO:0032007	negative regulation of TOR signaling	biological_process	0.035671	1	1	15	30	12290	ENSGALG00000005378
GO:0070169	positive regulation of biomineral tissue development	biological_process	0.035899	1	1	15	30	12290	ENSGALG00000004893
GO:0045599	negative regulation of fat cell differentiation	biological_process	0.035939	1	1	15	30	12290	ENSGALG00000005378
GO:0002444	myeloid leukocyte mediated immunity	biological_process	0.036802	1	1	15	31	12290	ENSGALG00000014759
GO:0045839	negative regulation of mitotic nuclear division	biological_process	0.036985	1	1	15	31	12290	ENSGALG00000011533
GO:0051352	negative regulation of ligase activity	biological_process	0.037007	1	1	15	31	12290	ENSGALG00000011533
GO:0051444	negative regulation of ubiquitin-protein transferase activity	biological_process	0.037007	1	1	15	31	12290	ENSGALG00000011533
GO:0046928	regulation of neurotransmitter secretion	biological_process	0.037212	1	1	15	31	12290	ENSGALG00000002015
GO:0015837	amine transport	biological_process	0.037284	1	1	15	31	12290	ENSGALG00000002015
GO:1904666	regulation of ubiquitin protein ligase activity	biological_process	0.038183	1	1	15	32	12290	ENSGALG00000011533
GO:0030071	regulation of mitotic metaphase/anaphase transition	biological_process	0.038205	1	1	15	32	12290	ENSGALG00000011533
GO:0048641	regulation of skeletal muscle tissue development	biological_process	0.038218	1	1	15	32	12290	ENSGALG00000005378
GO:0046605	regulation of centrosome cycle	biological_process	0.039267	1	1	15	33	12290	ENSGALG00000011533
GO:0042303	molting cycle	biological_process	0.039287	1	1	15	33	12290	ENSGALG00000005378
GO:0042633	hair cycle	biological_process	0.039287	1	1	15	33	12290	ENSGALG00000005378
GO:0030042	actin filament depolymerization	biological_process	0.039423	1	1	15	33	12290	ENSGALG00000005540
GO:0038083	peptidyl-tyrosine autophosphorylation	biological_process	0.040533	1	1	15	34	12290	ENSGALG00000014759
GO:1902099	regulation of metaphase/anaphase transition of cell cycle	biological_process	0.04056	1	1	15	34	12290	ENSGALG00000011533
GO:0010498	proteasomal protein catabolic process	biological_process	0.041536	1	2	15	270	12290	ENSGALG00000011533,ENSGALG00000005378
GO:0002067	glandular epithelial cell differentiation	biological_process	0.041656	1	1	15	35	12290	ENSGALG00000005378
GO:0007091	metaphase/anaphase transition of mitotic cell cycle	biological_process	0.041677	1	1	15	35	12290	ENSGALG00000011533
GO:0044706	multi-multicellular organism process	biological_process	0.041883	1	1	15	35	12290	ENSGALG00000005378
GO:0045844	positive regulation of striated muscle tissue development	biological_process	0.043088	1	1	15	36	12290	ENSGALG00000005378
GO:0048636	positive regulation of muscle organ development	biological_process	0.043088	1	1	15	36	12290	ENSGALG00000005378
GO:0051588	regulation of neurotransmitter transport	biological_process	0.043122	1	1	15	36	12290	ENSGALG00000002015
GO:0048609	multicellular organismal reproductive process	biological_process	0.043895	1	2	15	278	12290	ENSGALG00000004893,ENSGALG00000005378
GO:0044784	metaphase/anaphase transition of cell cycle	biological_process	0.044024	1	1	15	37	12290	ENSGALG00000011533
GO:0015844	monoamine transport	biological_process	0.044362	1	1	15	37	12290	ENSGALG00000002015
GO:0032435	negative regulation of proteasomal ubiquitin-dependent protein catabolic process	biological_process	0.045139	1	1	15	38	12290	ENSGALG00000011533
GO:0010965	regulation of mitotic sister chromatid separation	biological_process	0.045226	1	1	15	38	12290	ENSGALG00000011533
GO:0051784	negative regulation of nuclear division	biological_process	0.045254	1	1	15	38	12290	ENSGALG00000011533
GO:0032504	multicellular organism reproduction	biological_process	0.045895	1	2	15	285	12290	ENSGALG00000005378,ENSGALG00000004893
GO:0045055	regulated secretory pathway	biological_process	0.046275	1	1	15	39	12290	ENSGALG00000014759
GO:0051306	mitotic sister chromatid separation	biological_process	0.046379	1	1	15	39	12290	ENSGALG00000011533
GO:1901863	positive regulation of muscle tissue development	biological_process	0.046594	1	1	15	39	12290	ENSGALG00000005378
GO:0060341	regulation of cellular localization	biological_process	0.0468	1	3	15	683	12290	ENSGALG00000005378,ENSGALG00000014759,ENSGALG00000002015
GO:0031145	anaphase-promoting complex-dependent proteasomal ubiquitin-dependent protein catabolic process	biological_process	0.047493	1	1	15	40	12290	ENSGALG00000011533
GO:0002066	columnar/cuboidal epithelial cell development	biological_process	0.047521	1	1	15	40	12290	ENSGALG00000005378
GO:0033143	regulation of intracellular steroid hormone receptor signaling pathway	biological_process	0.048679	1	1	15	41	12290	ENSGALG00000005378
GO:0033047	regulation of mitotic sister chromatid segregation	biological_process	0.048691	1	1	15	41	12290	ENSGALG00000011533
GO:0051298	centrosome duplication	biological_process	0.049498	1	1	15	42	12290	ENSGALG00000011533
GO:0033045	regulation of sister chromatid segregation	biological_process	0.049857	1	1	15	42	12290	ENSGALG00000011533
